# Supplementary material for: Brugia malayi Excreted/Secreted Proteins at the Host/Parasite Interface: Stage- and Gender-Specific Proteomic Profiling
Source: PLoS Negl Trop Dis. 2009 Apr 7;3(4):e410. doi: 10.1371/journal.pntd.0000410 (PMC2659452; doi:10.1371/journal.pntd.0000410)
Supplement: Table S1 — Annotated secretome. Proteins identified in the ES of Brugia malayi are listed as spectral values (abundance / number of peptides identified per protein). The Pub-Locus is a stable gene ID. Reference ID is the TIGR reference gene ID, AMES is the adult male ES, AFES is the adult female ES, MFES is the microfilarial ES, L3-ES is the L3 larval ES, L3-MES is the molting L3 ES. * denotes that the peptides identified are non-unique (highlighted in yellow), but mapped to a protein family e.g. Thioredoxins.; N#Y followed by a number denotes the Y-number of non-unique peptides (highlighted in light green) identified for that particular protein with N-number of unique peptides identified. A fully annotated secretome is given in Final Secretome-Web (http://exon.niaid.nih.gov/transcriptome/Bm-secretome/Brugia-Secretome-Web.zip) (0.17 MB XLS) [file pntd.0000410.s002.xls]

## Sheet: Table S1
Table S1- Brugia malayi Secretome
S.No	Reference	Pub_locus	Product name	AMES	AFES	MFES	L3-ES	L3-MES
1	12420.m00168	Bm1_00165	KE2 family protein			1*
2	12423.m00020	Bm1_00225	protein ZC84.6 , putative			1
3	12442.m00022	Bm1_00425	KMQK697-related		1
4	12459.m00009	Bm1_00515	conserved hypothetical protein			1
5	12471.m00033	Bm1_00615	adenylate cyclase, type IX,	1
6	12480.m00111	Bm1_00655	myosin heavy chain, nonmuscle			1
7	12491.m00042	Bm1_00750	RhoGEF domain containing protein		1
8	12492.m00173	Bm1_00760	Hypothetical protein	1
9	12512.m00027	Bm1_00965	Eukaryotic-type carbonic anhydrase family protein			1*
10	12524.m00106	Bm1_01040	hypothetical protein, conserved			1
11	12525.m00011	Bm1_01060	Calcium-binding protein.-related			1
12	12528.m00040	Bm1_01100	hypothetical protein		1*
13	12550.m00037	Bm1_01240	Zinc knuckle family protein				1*	1*
14	12579.m00069	Bm1_01480	hypothetical protein		1	1
15	12601.m00332	Bm1_01745	S1 RNA binding domain		1
16	12605.m00011	Bm1_01790	indoleamine 2,3-dioxygenase, putative			1
17	12610.m00011	Bm1_01835	Immunoglobulin I-set domain containing		1
18	12613.m00115	Bm1_01885	Copine family protein			2
19	12616.m00127	Bm1_01900	Cyclase associated protein homolog			1
20	12624.m00059	Bm1_02025	Cyclin, N-terminal domain containing			1
21	12635.m00045	Bm1_02090	hypothetical protein	1
22	12649.m00087	Bm1_02165	Endonuclease/Exonuclease/phosphatase family protein		1
23	12677.m00013	Bm1_02345	hypothetical protein			1
24	12681.m00095	Bm1_02365	Hypothetical protein			3
25	12698.m00324	Bm1_02485	Potential global transcription activator		1
26	12698.m00326	Bm1_02495	Histone H3			3*
27	12698.m00329	Bm1_02510	Histone H2B2			2*
28	12698.m00330	Bm1_02515	histone H4, putative			12
29	12698.m00331	Bm1_02520	1300013D05Rik protein-related		1
30	12720.m00025	Bm1_02680	Paf1 family protein			1
31	12721.m00014	Bm1_02685	Hypothetical 45.4 kDa protein			1
32	12737.m00156	Bm1_02770	Galactosyltransferase family protein		1	1
33	12744.m00070	Bm1_02805	conserved hypothetical protein		1
34	12761.m00009	Bm1_02930	Cuticle collagen 14.-related			1
35	12776.m00031	Bm1_02995	Immunoglobulin I-set domain containing	1	6#1	3#2
36	12787.m00392	Bm1_03115	DNA repair protein Rad4			1
37	12787.m00399	Bm1_03065	cuticlin, cut-1 fragment, putative			1
38	12803.m00025	Bm1_03250	N(4)-(Beta-N-acetylglucosaminyl)-L-asparaginase, putative		1
39	12813.m00045	Bm1_03320	Protein kinase domain containing			1
40	12828.m00021	Bm1_03400	KIAA1997 protein-related		1
41	12849.m00037	Bm1_03520	Kunitz/Bovine pancreatic trypsin inhibitor		1	1
42	12861.m00052	Bm1_03575	Probable histone H2B4			1*
43	12865.m00007	Bm1_03630	Hypothetical protein	1
44	12871.m00092	Bm1_03655	hypothetical protein			1
45	12875.m00018	Bm1_03680	Zinc finger, C2H2 type			1
46	12876.m00013	Bm1_03685	Guanylate kinase family protein	1		1
47	12893.m00009	Bm1_03785	conserved hypothetical protein		1*
48	12902.m00234	Bm1_03930	hypothetical protein			1
49	12903.m00103	Bm1_03950	Serine/threonine protein phosphatase C34C12.3					1
50	12910.m00014	Bm1_03995	Serpin			1*
51	12939.m00035	Bm1_04145	metalloprotease 1 precursor, putative			1
52	12949.m00009	Bm1_04195	Transaldolase, putative	1	1	5
53	12950.m00042	Bm1_04205	Delta-1-pyrroline-5-carboxylate dehydrogenase, mitochondrial precursor			1
54	12984.m00011	Bm1_04380	Transthyretin-like family protein		1	1
55	12992.m00075	Bm1_04395	hypothetical protein		1
56	13029.m00009	Bm1_04580	Integrase core domain containing protein		1*
57	13033.m00085	Bm1_04595	hypothetical protein			1
58	13045.m00045	Bm1_04635	hypothetical protein			1
59	13046.m00069	Bm1_04660	replication licensing factor MCM7,		1
60	13047.m00009	Bm1_04665	2,3-bisphosphoglycerate-independent phosphoglycerate mutase, putative		1	1		1
61	13066.m00238	Bm1_04810	hypothetical protein	1
62	13066.m00239	Bm1_04815	conserved hypothetical protein			1
63	13066.m00241	Bm1_04825	glutathione reductase, putative			3
64	13096.m00015	Bm1_05050	Hypothetical protein-conserved	1
65	13120.m00020	Bm1_05150	hypothetical protein			1
66	13132.m00017	Bm1_05215	Hypothetical protein			1*
67	13133.m00072	Bm1_05220	/prediction-related			1*
68	13138.m00177	Bm1_05305	hypothetical protein, conserved		1
69	13150.m00082	Bm1_05395	Formin Homology 2 Domain containing protein		1*
70	13154.m00136	Bm1_05430	GPI transamidase subunit PIG-U			1
71	13195.m00043	Bm1_05835	hypothetical protein	1	1
72	13203.m00013	Bm1_05885	T-box protein 12, putative			1
73	13223.m00105	Bm1_06040	gag protein-related	1
74	13250.m00031	Bm1_06445	Transthyretin-like family protein					2
75	13253.m00070	Bm1_06505	WD-repeat protein BING4.-related			1
76	13254.m00031	Bm1_06530	Temporarily assigned gene name			1
77	13257.m00082	Bm1_06545	hypothetical protein	1
78	13257.m00083	Bm1_06550	Protein kinase domain containing			1
79	13269.m00307	Bm1_06750	Ras-related protein Rab-30, putative			1
80	13269.m00308	Bm1_06755	endochitinase, putative			1#3
81	13274.m00035	Bm1_06825	hypothetical protein			1
82	13275.m00188	Bm1_06870	Pao retrotransposon peptidase family protein			1*
83	13282.m00277	Bm1_07035	alkyldihydroxyacetonephosphate synthase, putative			1
84	13292.m00104	Bm1_07145	hypothetical protein			1
85	13292.m00106	Bm1_07155	hypothetical protein			1
86	13294.m00107	Bm1_07180	Sly1 protein homolog, putative	1
87	13311.m00333	Bm1_07275	Core-2/I-Branching enzyme family protein			1
88	13311.m00340	Bm1_07305	KH domain containing protein	1	1
89	13313.m00086	Bm1_07345	hypothetical protein		1
90	13314.m00593	Bm1_07405	WD40-like Beta Propeller Repeat			1
91	13322.m00189	Bm1_07610	Protein C14orf111 homolog.-related	1
92	13325.m00226	Bm1_07665	Cytochrome oxidase assembly protein	1
93	13325.m00230	Bm1_07685	DJ-1 family protein					7
94	13325.m00232	Bm1_07695	hypothetical protein			1
95	13325.m00233	Bm1_07700	RWD domain containing protein			1
96	13325.m00236	Bm1_07715	hypothetical protein			1
97	13333.m00082	Bm1_07780	immunogenic protein 3, putative			1
98	13345.m00128	Bm1_07830	SMC family, C-terminal domain			1
99	13350.m00129	Bm1_07875	conserved hypothetical protein		1	1
100	13355.m00163	Bm1_08010	Hypothetical protein			1*
101	13357.m00089	Bm1_08070	DnaJ domain containing protein			1
102	13358.m00043	Bm1_08090	Zinc finger, C2H2 type		1
103	13366.m00260	Bm1_08195	hypothetical protein			1
104	13367.m00047	Bm1_08210	glutamate dehydrogenase, mitochondrial precursor,			1
105	13368.m00014	Bm1_08215	hypothetical protein			1
106	13376.m00018	Bm1_08335	Myb-like DNA-binding domain containing protein	1*
107	13384.m00044	Bm1_08420	kinesin light chain protein 2, isoform a, putative	1*
108	13392.m00051	Bm1_08475	hypothetical protein			1
109	13400.m00312	Bm1_08575	Beta-ketoacyl synthase, N-terminal domain	1		2
110	13400.m00315	deleted	AU024582 protein-related			1
111	13401.m00088	Bm1_08620	ADP-ribosylation factor-like protein 2,		1
112	13411.m00123	Bm1_08740	tRNA (5-methylaminomethyl-2-thiouridylate)-methyltransferase, putative			1
113	13415.m00436	Bm1_08785	Helix-loop-helix DNA-binding domain containing		1
114	13432.m00238	Bm1_09010	ATP dependent DNA ligase			1
115	13432.m00243	Bm1_09035	hypothetical protein		1	1
116	13442.m00055	Bm1_09110	Transmembrane GTPase fzo-1, putative		1
117	13455.m00080	Bm1_09185	DEAD/DEAH box helicase family	1
118	13460.m00196	Bm1_09235	30S ribosomal protein S12,			1
119	13464.m00243	Bm1_09295	Histone deacetylase 1, putative		1
120	13464.m00254	Bm1_09350	threonyl-tRNA synthetase, cytoplasmic, putative			1
121	13467.m00113	Bm1_09405	regulator of chromosome condensation,			1
122	13472.m00066	Bm1_09455	HMG box family protein	1		1
123	13472.m00068	Bm1_09465	Tubulin-tyrosine ligase family protein			1
124	13486.m00112	Bm1_09595	T-complex protein 1, gamma			1
125	13488.m00014	Bm1_09610	Troponin T					1*
126	13501.m00079	Bm1_09760	U2 auxiliary factor 65		1
127	13501.m00080	Bm1_09765	Ubiquitin-conjugating enzyme family protein		1
128	13522.m00031	Bm1_09895	basement membrane proteoglycan, putative		1
129	13531.m00015	Bm1_09950	Gamma-glutamyltranspeptidase family protein		3	3		5
130	13538.m00200	Bm1_09995	Hypothetical protein			1*
131	13545.m00020	Bm1_10060	hypothetical protein	1	1
132	13549.m00032	Bm1_10085	hypothetical protein	1
133	13555.m00075	Bm1_10120	Viral A-type inclusion protein		1	1
134	13579.m00039	Bm1_10270	T-complex protein 1, beta subunit, putative			1*
135	13610.m00009	Bm1_10445	Orcokinin peptides type B			1
136	13614.m00047	Bm1_10485	Hypothetical protein		1
137	13617.m00050	Bm1_10505	cuticle collagen 34, putative			1
138	13618.m00050	Bm1_10530	PX domain containing protein			1
139	13619.m00045	Bm1_10555	Hypothetical protein			1
140	13632.m00185	Bm1_10670	coatomer gamma subunit, putative			1
141	13632.m00187	Bm1_10680	hypothetical protein	1
142	13644.m00284	Bm1_10795	Peptide methionine sulfoxide reductase		1
143	13644.m00293	Bm1_10840	hypothetical protein	1
144	13645.m00039	Bm1_10855	hypothetical protein			1
145	13647.m00021	Bm1_10870	Zinc finger, C2H2 type family protein	1*		1*
146	13685.m00019	Bm1_11185	Zinc finger, C2H2 type		1
147	13693.m00017	Bm1_11225	Heparan sulfate, putative		5#3	1#3
148	13695.m00204	Bm1_11240	MGC80090 protein-related		1
149	13711.m00017	Bm1_11380	hypothetical protein			1
150	13717.m00172	Bm1_11420	hypothetical protein			1
151	13719.m00032	Bm1_11460	cytidine deaminase, identical					3
152	13735.m00086	Bm1_11520	PHD-finger family protein			1
153	13738.m00181	Bm1_11605	hypothetical protein, conserved			1
154	13738.m00182	Bm1_11610	Zinc finger, C2H2 type			1
155	13750.m00020	Bm1_11675	Immunoglobulin domain containing protein		2*	2*
156	13790.m00133	Bm1_11925	Viral A-type inclusion protein			1
157	13818.m00232	Bm1_12115	SNARE domain containing protein	1	1	1
158	13825.m00092	Bm1_12225	G-patch domain containing protein	1	1
159	13834.m00094	Bm1_12320	hypothetical protein			1
160	13843.m00008	Bm1_12355	Hypothetical protein			1*
161	13877.m00097	Bm1_12515	Immunoglobulin I-set domain containing	2	2	1
162	13902.m00089	Bm1_12660	PCI domain containing protein		1
163	13906.m00035	Bm1_12685	DNA-binding protein, 42 kDa	1
164	13920.m00442	Bm1_12810	hypothetical protein		1*
165	13920.m00448	Bm1_12840	hypothetical protein			1
166	13920.m00450	Bm1_12850	Rhodanese-like domain containing protein			1
167	13921.m00010	Bm1_12895	hypothetical protein	1		1
168	13933.m00046	Bm1_12980	Protein kinase domain containing		1	1
169	13939.m00062	Bm1_13015	Nematode cuticle collagen N-terminal	1	1
170	13944.m00014	Bm1_13055	UBA/TS-N domain containing protein			1
171	13952.m00027	Bm1_13135	conserved hypothetical protein			1
172	13973.m00020	Bm1_13250	3' exoribonuclease family, domain	1
173	13986.m00046	Bm1_13340	hypothetical protein	1
174	13987.m00026	Bm1_13345	hypothetical protein		1
175	13998.m00008	Bm1_13445	hypothetical protein			1
176	14000.m00116	Bm1_13455	MutS domain V family	1
177	14005.m00027	Bm1_13470	conserved hypothetical protein			1*
178	14009.m00169	Bm1_13500	EB module family protein			1
179	14013.m00071	Bm1_13565	GYF domain containing protein	1		1
180	14036.m00110	Bm1_13750	RNA binding protein, putative			1
181	14037.m00201	Bm1_13815	prolyl oligopeptidase family protein		1
182	14038.m00031	Bm1_13870	Zinc finger, C2H2 type family protein	1*		1*
183	14039.m00116	Bm1_13900	hypothetical protein		1
184	14040.m00265	deleted	Low-density lipoprotein receptor-related protein,		1
185	14046.m00188	Bm1_14025	env-like protein-related			1*
186	14046.m00191	Bm1_14040	venom allergen antigen-like protein 1, putative			9*
187	14046.m00193	Bm1_14050	calpain 7, putative			1
188	14047.m00010	Bm1_14060	myosin heavy chain B			1
189	14056.m00035	Bm1_14195	conserved hypothetical protein				1	1
190	14058.m00566	Bm1_14280	LysM domain containing protein			1
191	14058.m00577	Bm1_14335	DEAD/DEAH box helicase family			1
192	14059.m00045	Bm1_14360	Chromadorea ALT protein				1*
193	14077.m00079	Bm1_14485	Helicase conserved C-terminal domain	1	1
194	14080.m00070	Bm1_14510	ATP-dependent helicase DDX48, putative			1
195	14081.m00290	Bm1_14525	hypothetical protein			1
196	14081.m00291	Bm1_14530	Immunoglobulin I-set domain containing	2
197	14092.m00021	Bm1_14600	hypothetical protein			1
198	14094.m00132	Bm1_14650	hypothetical protein			1
199	14097.m00078	Bm1_14745	transcription initiation factor IIF,	1
200	14101.m00154	Bm1_14800	conserved hypothetical protein		1
201	14148.m00009	Bm1_15145	Cysteine-rich, acidic integral membrane	1	1	1
202	14155.m00014	Bm1_15185	hypothetical protein		1
203	14162.m00045	Bm1_15225	Fibroblast growth factor family	1
204	14164.m00122	Bm1_15250	Transthyretin-like family protein			3
205	14170.m00176	Bm1_15290	hypothetical protein			1
206	14170.m00177	Bm1_15295	hypothetical protein	1
207	14174.m00063	Bm1_15330	Glycosyl hydrolase family 20,		1
208	14204.m00106	Bm1_15580	hypothetical protein			1
209	14204.m00110	Bm1_15600	Sodium Bile acid symporter			1
210	14206.m00121	Bm1_15645	ATP-binding cassette sub-family E			1
211	14208.m00916	Bm1_15695	Tudor domain containing protein			1
212	14208.m00923	Bm1_15735	exonuclease family protein	1	1	1
213	14229.m00038	Bm1_15990	RE06140p-related			1
214	14230.m00215	Bm1_16005	hypothetical protein	1
215	14230.m00217	Bm1_16015	Ubiquitin-protein ligase UBE3B, putative	1
216	14232.m00259	Bm1_16080	polyadenylate-binding protein 1, putative			1
217	14232.m00262	Bm1_16095	Adenylate and Guanylate cyclase	1
218	14232.m00266	Bm1_16115	acetylcholine regulator unc-18, putative	1
219	14232.m00274	Bm1_16155	Protein-tyrosine phosphatase containing protein			1
220	14232.m00275	Bm1_16160	hypothetical protein	1
221	14237.m00394	Bm1_16225	Hypothetical protein-conserved			1
222	14237.m00405	Bm1_16280	MGC80379 protein-related			1
223	14237.m00409	Bm1_16300	deoxyhypusine synthase, putative			1
224	14239.m00338	Bm1_16320	Hsp20/alpha crystallin family protein			1
225	14246.m00080	Bm1_16500	lysyl-tRNA synthetase, putative	1
226	14246.m00081	Bm1_16505	HT004 protein, putative	1
227	14248.m00663	Bm1_16530	Hint module family protein		1
228	14248.m00682	Bm1_16635	Papain family cysteine protease			1
229	14250.m00294	Bm1_16680	macrophage migration inhibitory factor			1		1
230	14250.m00295	Bm1_16685	hypothetical protein		1
231	14250.m00296	Bm1_16690	Aspartyl aminopeptidase, putative		1
232	14253.m00150	Bm1_16735	BTB/POZ domain containing protein		1
233	14258.m00140	Bm1_16810	actin, putative			1*
234	14264.m00012	Bm1_16890	Cuticlin 1 precursor, putative		1
235	14268.m00020	Bm1_16905	Hypothetical UPF0082 protein RSc2190.-related			1
236	14271.m00281	Bm1_16935	Signal peptidase subunit family	1
237	14271.m00286	Bm1_16960	Anaphase-promoting complex subunit 2-like	1
238	14271.m00288	Bm1_16970	hypothetical protein		1
239	14274.m00229	Bm1_17035	endochitinase, putative			1#3
240	14274.m00230	Bm1_17040	hypothetical protein			1
241	14278.m00072	Bm1_17115	conserved hypothetical protein		1
242	14282.m00440	Bm1_17150	hypothetical protein, conserved			2
243	14282.m00453	Bm1_17215	conserved hypothetical protein			1
244	14282.m00455	Bm1_17225	Nucleoporin interacting component family			1
245	14284.m00373	Bm1_17240	Protein kinase domain containing			1
246	14284.m00378	Bm1_17265	hypothetical protein		1
247	14285.m00048	Bm1_17320	Hypothetical protein-conserved			1
248	14287.m00021	Bm1_17350	hypothetical protein			1
249	14293.m00075	Bm1_17400	trypsin inhibitor, putative			1
250	14294.m00134	Bm1_17445	Hypothetical 55.2 kDa Trp-Asp			1
251	14302.m00072	Bm1_17565	hypothetical protein		1
252	14302.m00074	Bm1_17575	G-patch domain containing protein			1
253	14303.m00141	Bm1_17595	Glycosyl hydrolase family 85	1
254	14317.m00267	Bm1_17735	hypothetical protein		1
255	14319.m00099	Bm1_17835	Hypothetical 52.8 kDa protein			1
256	14321.m00056	Bm1_17865	kynureninase family protein	1
257	14323.m00082	Bm1_17875	Larval Allergen				3*
258	14330.m00198	Bm1_17945	ribonucleoside-diphosphate reductase large chain,			1
259	14333.m00012	Bm1_18010	excretory/secretory protein Juv-p120 precursor-related		1
260	14351.m00110	Bm1_18155	Elongation factor Tu GTP		1	1
261	14361.m00191	Bm1_18405	conserved hypothetical protein			1
262	14364.m00215	Bm1_18470	conserved hypothetical protein		1
263	14364.m00217	Bm1_18480	hypothetical protein		1
264	14380.m00112	Bm1_18720	protein phosphatase 1 regulatory			1
265	14386.m00055	Bm1_18775	I-connectin-related	1
266	14387.m00341	Bm1_18805	Papain family cysteine protease		1
267	14399.m00013	Bm1_19080	gene 11-1 protein precursor-related			1*
268	14409.m00248	Bm1_19245	transcription factor pos-1, putative			1
269	14409.m00255	Bm1_19280	hypothetical protein, conserved			1
270	14438.m00026	Bm1_19550	Cuticlin 1 precursor, putative			1
271	14440.m00047	Bm1_19565	aryl hydrocarbon receptor AHR-1-related			1
272	14441.m00024	Bm1_19575	hypothetical protein	1
273	14442.m00128	Bm1_19590	PCI domain containing protein		1
274	14450.m00171	Bm1_19645	ribosomal RNA methyltransferase, putative	1
275	14469.m00102	Bm1_19875	hypothetical protein			1
276	14470.m00033	Bm1_19910	Zinc finger, C2H2 type			1
277	14479.m00135	Bm1_20000	PSP family protein			1
278	14489.m00061	Bm1_20125	Immunoglobulin I-set domain containing			1
279	14496.m00121	Bm1_20225	Hypothetical protein			1
280	14504.m00061	Bm1_20325	Hypothetical protein-conserved	1
281	14506.m00153	Bm1_20340	Hypothetical protein		1
282	14508.m00037	Bm1_20355	MIF4G domain containing protein			1
283	14518.m00083	Bm1_20440	Biotin/lipoate A/B protein ligase		1
284	14518.m00086	Bm1_20460	hypothetical protein		1
285	14519.m00041	Bm1_20475	RhoGAP domain containing protein		1
286	14527.m00109	Bm1_20585	hypothetical protein		1
287	14527.m00111	Bm1_20595	Protein kinase domain containing			1
288	14538.m00473	Bm1_20775	hypothetical protein			1
289	14538.m00484	Bm1_20830	Hypothetical protein		1
290	14544.m00111	Bm1_20945	conserved hypothetical protein			1
291	14553.m00039	Bm1_21025	hypothetical protein, conserved	1	1
292	14554.m00229	Bm1_21035	calpain family protein 1,			1
293	14569.m00222	Bm1_21245	Home domain interacting protein kinase		1
294	14572.m00114	Bm1_21325	hypothetical protein	1
295	14575.m00063	Bm1_21335	Mpp10 protein		1*	1*
296	14582.m00060	Bm1_21375	Ubiquitin carboxyl-terminal hydrolase family		1
297	14583.m00117	Bm1_21390	RNA binding protein, putative		1*
298	14584.m00107	Bm1_21425	Zinc finger, C2H2 type			1
299	14589.m00211	Bm1_21555	conserved hypothetical protein	1	1	1
300	14593.m00151	Bm1_21675	Timeless protein		1
301	14594.m00163	Bm1_21705	Actin 1			1*
302	14599.m00256	Bm1_21775	Serine/threonine-protein kinase SULU.-related	1*
303	14601.m00159	Bm1_21880	potassium voltage-gated channel subfamily		1
304	14601.m00160	Bm1_21885	SWIB/MDM2 domain containing protein	1
305	14603.m00265	Bm1_21945	REX1 DNA Repair family protein	1*
306	14603.m00268	Bm1_21960	Peptidase M16 inactive domain			1
307	14610.m00101	Bm1_22100	dynein 2 light intermediate		1
308	14615.m00139	Bm1_22280	Variant SH3 domain containing		1
309	14615.m00142	Bm1_22295	conserved hypothetical protein			1
310	14627.m00043	Bm1_22435	Annexin family protein	1
311	14630.m00086	Bm1_22485	NOT2 / NOT3 /			1
312	14631.m00037	Bm1_22500	hypothetical protein			1
313	14634.m00534	Bm1_22550	Zinc finger, C2H2 type			1
314	14634.m00550	Bm1_22620	RNA pol II accessory			1
315	14640.m00209	Bm1_22760	hypothetical protein			1
316	14643.m00072	Bm1_22800	conserved hypothetical protein			1
317	14646.m00062	Bm1_22870	Phosphatidylinositol 3- and 4-kinase		1
318	14652.m00406	Bm1_23010	hypothetical protein		1
319	14653.m00280	Bm1_23050	Transmembrane protein 16C.-related	1
320	14654.m00079	Bm1_23100	Alpha-2-macroglobulin family N-terminal region		1
321	14654.m00080	Bm1_23105	A-macroglobulin complement component family		2	1
322	14656.m00224	Bm1_23170	glycyl-tRNA synthetase, putative	1	1	1
323	14670.m00186	Bm1_23430	Hypothetical protein			1*
324	14671.m00122	Bm1_23435	conserved hypothetical protein	1
325	14687.m00373	Bm1_23760	predicted protein	1
326	14689.m00007	Bm1_23825	Hypothetical protein			1*
327	14696.m00211	Bm1_23910	lipoic acid synthetase, mitochondrial			1
328	14699.m00098	Bm1_24000	hypothetical protein			1
329	14700.m00144	Bm1_24010	Cadherin cytoplasmic region family			1
330	14702.m00389	Bm1_24030	hypothetical protein			1
331	14702.m00390	Bm1_24035	cyclophilin-type peptidyl-prolyl cis-trans isomerase-15,		1	3		3
332	14703.m00079	Bm1_24115	enolase, putative		1
333	14704.m00449	Bm1_24140	hypothetical protein	1
334	14706.m00057	Bm1_24235	hypothetical protein		1
335	14707.m00128	Bm1_24310	Bromodomain containing protein		1*	1*
336	14709.m00045	Bm1_24325	Myb-like DNA-binding domain containing			1
337	14713.m00192	Bm1_24475	DNA-dependent RNA polymerase family			1
338	14715.m01247	Bm1_24575	adenylate kinase isoenzyme 1,			1
339	14715.m01258	Bm1_24630	Phosphatidylinositol transfer protein			1
340	14719.m00180	Bm1_24710	GM05817p-related	1
341	14728.m00018	Bm1_24780	Hypothetical protein			3
342	14731.m00987	Bm1_24820	Histidine acid phosphatase family			1
343	14731.m01012	Bm1_24940	galectin, putative		7#1	6
344	14734.m00095	Bm1_25000	hypothetical protein	1*
345	14745.m00042	Bm1_25105	Hypothetical protein		1
346	14749.m00216	Bm1_25205	leucyl-tRNA synthetase, putative			1
347	14750.m00026	Bm1_25210	Hypothetical subtilase-type proteinase F21H12.6			1
348	14761.m00198	Bm1_25360	transcription factor dpl-1, putative			1
349	14765.m00799	Bm1_25450	Formin Homology 2 Domain	1	1	1
350	14765.m00817	Bm1_25530	hypothetical protein	1
351	14768.m00179	Bm1_25565	hypothetical protein			1
352	14768.m00184	Bm1_25590	Hypothetical protein			1*
353	14771.m00162	Bm1_25670	hypothetical protein		1	2
354	14771.m00163	Bm1_25675	MATH domain containing protein			1
355	14773.m00923	Bm1_25800	conserved hypothetical protein		1	1
356	14777.m00108	Bm1_25935	serpin, putative			3#2
357	14777.m00110	Bm1_25945	serpin, putative			5
358	14779.m00760	Bm1_26060	hypothetical protein			1
359	14779.m00774	Bm1_26135	Immunoglobulin I-set domain containing		1
360	14793.m00027	Bm1_26260	Collagenase NC10 and Endostatin			1
361	14794.m00095	Bm1_26270	Probable nucleolar exonuclease.-related		1	1
362	14794.m00099	Bm1_26290	dihydrolipoyl dehydrogenase, mitochondrial precursor,		1	2
363	14796.m00099	Bm1_26305	orphan nuclear receptor NR2E1,	1
364	14833.m00143	Bm1_26615	insulin-degrading enzyme, putative			1
365	14848.m00007	Bm1_26690	Prion-like-, putative		1*	1*
366	14857.m00327	Bm1_26835	hypothetical protein			1
367	14863.m00021	Bm1_26880	Alt2 variant, putative				2#2
368	14873.m00238	Bm1_27005	hypothetical protein	1
369	14880.m00012	Bm1_27045	Neurotransmitter-gated ion-channel transmembrane region			1
370	14907.m00573	Bm1_27375	hypothetical protein	1
371	14907.m00576	Bm1_27390	Cadherin domain containing protein			2
372	14907.m00582	Bm1_27420	cell division control protein			1
373	14916.m00475	Bm1_27495	von Willebrand factor type		1
374	14916.m00484	Bm1_27550	NMD3 family protein			1
375	14916.m00493	Bm1_27595	Nematode cuticle collagen N-terminal			4
376	14916.m00497	Bm1_27525	predicted protein			1
377	14917.m00334	Bm1_27695	hypothetical protein			1
378	14919.m00197	Bm1_27775	cyanate hydratase family protein	2	1
379	14920.m00401	Bm1_27860	RNA dependent RNA polymerase			1
380	14920.m00412	Bm1_27915	Kinesin motor domain containing			1
381	14921.m00199	Bm1_28055	Bromodomain containing protein		1
382	14922.m00060	Bm1_28070	oxidoreductase, aldo/keto reductase family			1
383	14927.m00101	Bm1_28235	Cytochrome c type-1, putative			12
384	14929.m00388	Bm1_28315	conserved hypothetical protein	1	1
385	14930.m00337	Bm1_28435	Bm-MIF-1, identical		3	4
386	14930.m00346	Bm1_28480	translation elongation factor aEF-2,		1
387	14931.m00312	Bm1_28500	Trehalase family protein	1
388	14931.m00318	Bm1_28525	serpin precursor			1
389	14932.m00510	Bm1_28600	conserved hypothetical protein			1
390	14932.m00512	Bm1_28610	Endochitinase, putative			1*
391	14932.m00514	Bm1_28620	Endochitinase, putative			1
392	14933.m00224	Bm1_28735	unknown, identical				1
393	14939.m00174	Bm1_29120	MGC83251 protein-related			1
394	14940.m00172	Bm1_29130	triosephosphate isomerase, putative		18			8
395	14941.m00155	Bm1_29190	gag protein-related	1*	1*
396	14941.m00160	Bm1_29215	60S ribosomal protein L18,	1
397	14942.m00197	Bm1_29250	hypothetical protein		1	2
398	14942.m00199	Bm1_29260	60S ribosomal protein L34,		1
399	14943.m00197	Bm1_29315	NOL1/NOP2/sun family putative RNA		1
400	14945.m00261	Bm1_29485	Negative elongation factor A			1
401	14947.m01130	Bm1_29645	hypothetical protein			1
402	14947.m01139	Bm1_29685	hypothetical protein			1
403	14947.m01148	Bm1_29730	Trypsin Inhibitor like cysteine	1	1	3
404	14948.m00291	Bm1_29780	EF hand family protein		1
405	14950.m01803	Bm1_29935	HAD-superfamily hydrolase, subfamily IA,		1
406	14950.m01804	Bm1_29940	haloacid dehalogenase-like hydrolase family			1
407	14950.m01806	Bm1_29950	hypothetical protein			1
408	14950.m01814	Bm1_29990	Protein kinase domain containing		1
409	14950.m01823	Bm1_30035	RNase H and integrase-like			1
410	14950.m01847	Bm1_30155	octapeptide-repeat antigen, putative			1*
411	14950.m01851	Bm1_30175	conserved hypothetical protein	1	2	2
412	14950.m01859	Bm1_30215	Sodium:neurotransmitter symporter family protein			1
413	14951.m00201	Bm1_30300	2-oxoglutarate dehydrogenase, E2 component,		1
414	14954.m01575	Bm1_30555	Proteasome A-type and B-type			1
415	14954.m01576	Bm1_30560	Protein kinase domain containing		1
416	14954.m01593	Bm1_30645	pregnancy-associated plasma protein-A, putative			1
417	14954.m01606	Bm1_30710	hypothetical protein		1
418	14954.m01614	Bm1_30750	peptidyl-prolyl cis-trans isomerase, cyclophilin-type			1
419	14954.m01626	Bm1_30810	hypothetical protein		1
420	14954.m01678	Bm1_31055	RNA recognition motif containing			1
421	14954.m01679	Bm1_31060	hypothetical protein	1
422	14954.m01684	Bm1_31085	Angiotensin-converting enzyme family protein			1*
423	14954.m01709	Bm1_31210	Zinc finger, C2H2 type	1
424	14954.m01711	Bm1_31220	phosphofructokinase, putative			1
425	14954.m01725	Bm1_31290	hypothetical protein		1	1
426	14954.m01747	Bm1_31400	coiled-coil like protein 1,			1
427	14955.m00248	Bm1_31440	hypothetical protein			1	1
428	14955.m00250	Bm1_31450	Gtr1/RagA G protein conserved			1
429	14956.m00481	Bm1_31500	Phosphatidylethanolamine-binding protein		4	6		2
430	14956.m00491	Bm1_31550	Tryparedoxin.-related		1
431	14956.m00501	Bm1_31600	HSPC154 protein, putative			1
432	14956.m00512	Bm1_31655	hypothetical protein			1
433	14956.m00516	Bm1_31675	Death domain containing protein	1
434	14956.m00524	Bm1_31715	Gex interacting protein protein			1
435	14956.m00534	Bm1_31765	B-cell receptor-associated protein 31-like			1
436	14956.m00538	Bm1_31785	P38 map kinase family			1
437	14956.m00539	Bm1_31790	LEM domain containing protein	1
438	14958.m00339	Bm1_31815	hypothetical protein		1
439	14958.m00342	Bm1_31820	Adenylate and Guanylate cyclase	1
440	14959.m00539	Bm1_31915	Dolichyl-diphospho-oligosaccharide--protein glycosyltransferase 48 kDasubunit		1
441	14961.m04903	Bm1_32055	hypothetical protein			1
442	14961.m04906	Bm1_32070	hypothetical protein			1
443	14961.m04910	Bm1_32090	conserved hypothetical protein			1
444	14961.m04929	Bm1_32185	hypothetical protein		1
445	14961.m04939	Bm1_32235	Flavin-binding monooxygenase-like family protein			1
446	14961.m04946	Bm1_32270	hypothetical protein		1
447	14961.m04950	Bm1_32290	Type I phosphodiesterase /			2
448	14961.m04983	Bm1_32460	prostaglandin transporter, putative	1
449	14961.m04984	Bm1_32465	conserved hypothetical protein			1
450	14961.m04999	Bm1_32540	probable protein kinase, putative	1		1
451	14961.m05040	Bm1_32745	F-box-like/WD-repeat protein ebi.-related	1	1	1
452	14961.m05080	Bm1_32945	UDP-glucose:Glycoprotein Glucosyltransferase containing protein	1
453	14961.m05086	Bm1_32975	EB module family protein			1
454	14961.m05089	Bm1_32990	Apical junction molecule protein		1
455	14961.m05094	Bm1_33015	sf3a2-prov protein, putative			1
456	14961.m05101	Bm1_33050	FAB1, identical			1
457	14961.m05108	Bm1_33085	Double-stranded RNA binding motif			1
458	14961.m05131	Bm1_33195	conserved hypothetical protein			1
459	14961.m05152	Bm1_33295	hypothetical protein			1
460	14961.m05180	Bm1_33435	Utp21 specific WD40 associated			1
461	14961.m05194	Bm1_33500	hypothetical protein			1
462	14961.m05199	Bm1_33525	hypothetical protein			1
463	14961.m05207	Bm1_33565	conserved hypothetical protein			1
464	14961.m05215	Bm1_33600	hypothetical protein	1	1	1
465	14961.m05227	Bm1_33655	Hypothetical 65.5 kDa Trp-Asp		1
466	14961.m05240	Bm1_33720	calcium/calmodulin-dependent serine protein kinase			1
467	14961.m05243	Bm1_33735	cathepsin B-like cysteine proteinase,		1
468	14961.m05247	Bm1_33755	Guanine nucleotide exchange factor	1
469	14961.m05261	Bm1_33825	Protein kinase domain containing			1
470	14961.m05268	Bm1_33860	Aspartyl/Asparaginyl beta-hydroxylase family protein	1
471	14961.m05282	Bm1_33925	kap beta 3 protein,		1
472	14961.m05303	Bm1_34030	ENT domain containing protein			1
473	14961.m05323	Bm1_34130	14-3-3 protein	1
474	14961.m05326	Bm1_34150	hypothetical protein			1
475	14961.m05328	Bm1_34160	hypothetical protein	1
476	14961.m05337	Bm1_34210	Probable ATP-dependent RNA helicase	1
477	14961.m05340	Bm1_34225	ribonucleotide reductase 2, putative			1
478	14961.m05349	Bm1_34270	hypothetical protein	1
479	14961.m05363	Bm1_34340	Adenylate and Guanylate cyclase			1
480	14962.m00671	Bm1_34430	Vacuolar assembly protein VPS41			1
481	14963.m01774	Bm1_34505	hypothetical protein			1
482	14963.m01775	Bm1_34510	calpain D, putative	1
483	14963.m01779	Bm1_34530	hypothetical protein			1
484	14963.m01780	Bm1_34535	hypothetical protein			1
485	14963.m01783	Bm1_34555	hypothetical protein		1	1
486	14963.m01791	Bm1_34605	cpsf3-prov protein, putative	1
487	14963.m01803	Bm1_34665	Kinesin motor domain containing			1
488	14963.m01816	Bm1_34725	hypothetical protein			1
489	14963.m01828	Bm1_34590	predicted protein			1
490	14965.m00430	Bm1_34920	hypothetical protein	1
491	14967.m01534	Bm1_35050	RE24065p-related			1
492	14967.m01536	Bm1_35060	Troponin family protein	1
493	14967.m01561	Bm1_35180	oxidoreductase, zinc-binding dehydrogenase family			1
494	14967.m01570	Bm1_35215	chitin synthase 1, chs-1		1	1
495	14967.m01572	Bm1_35225	Serine/threonine-protein kinase Pim-3, putative			1
496	14968.m01452	Bm1_35295	Immunoglobulin I-set domain containing					1
497	14968.m01463	Bm1_35355	hypothetical protein			2
498	14968.m01477	Bm1_35435	hypothetical protein			1
499	14968.m01498	Bm1_35545	hypothetical protein					1
500	14968.m01504	Bm1_35575	hypothetical protein			1
501	14968.m01508	Bm1_35595	conserved hypothetical protein			1
502	14968.m01509	Bm1_35600	ML domain containing protein			2
503	14968.m01523	Bm1_35670	Myosin tail family protein	1		2
504	14968.m01526	Bm1_35300	predicted protein			1
505	14971.m02786	Bm1_35740	Golgi autoantigen, golgin subfamily		1
506	14971.m02803	Bm1_35815	FKBP-type peptidyl-prolyl cis-trans isomerase-33,	1
507	14971.m02817	Bm1_35885	MFP2, putative		1
508	14971.m02831	Bm1_35955	COG5 protein, putative			1
509	14971.m02841	Bm1_36005	conserved hypothetical protein	1
510	14972.m06951	Bm1_36310	histone acetyltransferase MYST1, putative			2
511	14972.m06957	Bm1_36340	GDP-mannose 4,6-dehydratase, putative			1
512	14972.m06958	Bm1_36345	F-box domain containing protein			2
513	14972.m06976	Bm1_36435	Erv1 / Alr family		1
514	14972.m07000	Bm1_36555	collagen col-34 - Caenorhabditis		1
515	14972.m07024	Bm1_36665	fumarylacetoacetate hydrolase domain containing		1
516	14972.m07029	Bm1_36690	hypothetical protein	1
517	14972.m07032	Bm1_36705	KOW motif family protein			1
518	14972.m07062	Bm1_36855	TPR Domain containing protein	1
519	14972.m07068	Bm1_36885	hypothetical protein			1
520	14972.m07102	Bm1_37045	cation channel family protein	1
521	14972.m07128	Bm1_37175	casein kinase 1, delta,			1
522	14972.m07130	Bm1_37185	Saposin-like type B, region			2
523	14972.m07137	Bm1_37220	hypothetical protein			1
524	14972.m07160	Bm1_37330	Uncoordinated protein 44, isoform	1
525	14972.m07165	Bm1_37355	hypothetical protein			1
526	14972.m07180	Bm1_37430	hypothetical protein			1
527	14972.m07184	Bm1_37450	PHD-finger family protein			1
528	14972.m07194	Bm1_37500	5' nucleotidase family			1
529	14972.m07220	Bm1_37620	putative anaphase promoting complex		1
530	14972.m07226	Bm1_37650	hypothetical protein			1
531	14972.m07240	Bm1_37725	Zinc finger C-x8-C-x5-C-x3-H type			1
532	14972.m07268	Bm1_37865	hypothetical protein			1
533	14972.m07280	Bm1_37925	initiation factor 2-associated protein.,			1
534	14972.m07281	Bm1_37930	hypothetical protein	1	1
535	14972.m07302	Bm1_38025	Glucosamine--fructose-6-phosphate aminotransferase , putative			1
536	14972.m07327	Bm1_38150	conserved hypothetical protein			1
537	14972.m07341	Bm1_38220	GTPase activating protein for	1
538	14972.m07360	Bm1_38310	Patched family protein		1
539	14972.m07377	Bm1_38395	conserved hypothetical protein		1
540	14972.m07408	Bm1_38545	ZIP Zinc transporter family	1
541	14972.m07412	Bm1_38565	GTPase activating protein for			1
542	14972.m07455	Bm1_38775	protein C33A11.1-related			1
543	14972.m07459	Bm1_38795	ADP-ribosylation factor 4, putative	1		1
544	14972.m07462	Bm1_38810	Wnt-2 protein precursor, putative		1
545	14972.m07482	Bm1_38900	hypothetical protein			1
546	14972.m07496	Bm1_38970	Probable nucleolar GTP-binding protein			1
547	14972.m07510	Bm1_39040	conserved hypothetical protein			1
548	14972.m07550	Bm1_39240	hypothetical protein		1
549	14972.m07551	Bm1_39245	conserved hypothetical protein			1
550	14972.m07579	Bm1_39385	FYVE zinc finger family	1
551	14972.m07582	Bm1_39400	BED zinc finger family			1
552	14972.m07587	Bm1_39425	protein unc-22, putative	3	1
553	14972.m07588	Bm1_39430	c-MYC promoter-binding protein IRLB,	1
554	14972.m07596	Bm1_39470	Probable coatomer beta' subunit,	1	1
555	14972.m07614	Bm1_39550	Egg laying defective protein			1
556	14972.m07624	Bm1_39600	Importin beta family protein			1
557	14972.m07636	Bm1_39665	Sec23/Sec24 trunk domain containing			1
558	14972.m07642	Bm1_39695	E1-like protein-activating enzyme Gsa7p/Apg7p		1
559	14972.m07648	Bm1_39720	Hypothetical 52.8 kDa protein			1
560	14972.m07682	Bm1_39885	hypothetical protein			1
561	14972.m07692	Bm1_39935	Cache domain containing protein			1
562	14972.m07714	Bm1_40045	Carboxyl transferase domain containing			3
563	14972.m07719	Bm1_40070	Variant SH3 domain containing			1
564	14972.m07735	Bm1_40145	Leucine Rich Repeat family	1
565	14972.m07740	Bm1_40170	Trehalose 6-phosphate synthase protein			1
566	14972.m07748	Bm1_40210	Core histone H2A/H2B/H3/H4 family			1
567	14972.m07754	Bm1_40240	p70, putative			1
568	14972.m07777	Bm1_40350	hypothetical protein		1
569	14972.m07789	Bm1_40395	Phosphatidylinositol 3- and 4-kinase		1
570	14972.m07803	Bm1_40465	Cuticular glutathione peroxidase precursor,	1	4	1		5
571	14972.m07807	Bm1_40485	Ets-domain containing protein		1
572	14972.m07810	Bm1_40500	jmjC domain containing protein	1
573	14972.m07811	Bm1_40505	ube2i2 protein, putative			1
574	14972.m07815	Bm1_40520	Lectin C-type domain containing		1
575	14972.m07829	Bm1_40580	Glycosyl hydrolases family 31		1			2
576	14972.m07838	Bm1_40620	conserved hypothetical protein			1
577	14972.m07842	Bm1_40635	conserved hypothetical protein		1
578	14972.m07854	Bm1_40685	hypothetical protein	1		1
579	14972.m07859	Bm1_40710	PAN domain containing protein	1
580	14972.m07860	Bm1_40715	myosin heavy chain, putative	1
581	14972.m07883	Bm1_40830	Fibulin-1 precursor, putative	1	1	1
582	14972.m07888	Bm1_40855	WD-repeat protein 26.-related			1
583	14972.m07892	Bm1_40875	von Willebrand factor type		1
584	14972.m07897	Bm1_40900	Kelch motif family protein			1
585	14972.m07912	Bm1_36545	MIP-T3-related			1
586	14972.m07915	Bm1_36870	predicted protein			2		1
587	14972.m07925	Bm1_37970	conserved hypothetical protein		1
588	14973.m02599	Bm1_41005	OV-16 antigen precursor, putative			2
589	14973.m02602	Bm1_41020	LD41395p-related			1
590	14973.m02631	Bm1_41190	Proteasome regulatory particle, non-atpase-like			1
591	14973.m02653	Bm1_41300	Uncharacterized ACR, COG2106 family	1
592	14973.m02660	Bm1_41340	Cadherin domain containing protein			1
593	14973.m02662	Bm1_41350	Eukaryotic-type carbonic anhydrase family	1
594	14973.m02674	Bm1_41410	hypothetical protein	1
595	14973.m02692	Bm1_41495	Gex interacting protein protein		1
596	14973.m02705	Bm1_41550	Pre-mRNA splicing factor PRP8,			1
597	14974.m00795	Bm1_41650	hypothetical protein		1
598	14974.m00797	Bm1_41660	Tudor domain containing protein			1
599	14974.m00807	Bm1_41710	hypothetical protein			1
600	14974.m00824	Bm1_41795	Protein kinase domain containing			1
601	14974.m00826	Bm1_41805	Hexokinase family protein			1
602	14974.m00828	Bm1_41815	HIV TAT specific factor			1
603	14974.m00841	Bm1_41880	nin one binding protein-related			1
604	14975.m04334	Bm1_42020	Aromatic-L-amino-acid decarboxylase, putative		1
605	14975.m04339	Bm1_42035	hypothetical protein	1	1	3
606	14975.m04373	Bm1_42185	Mitochondrial import inner membrane			1
607	14975.m04389	Bm1_42260	hypothetical protein			1
608	14975.m04404	Bm1_42335	THO complex subunit 1,			1
609	14975.m04412	Bm1_42375	heavy neurofilament protein-related		1			1
610	14975.m04419	Bm1_42410	Amiloride-sensitive sodium channel family			1
611	14975.m04421	Bm1_42420	Eye-specific diacylglycerol kinase, putative		1
612	14975.m04433	Bm1_42460	Myosin VI, putative			1
613	14975.m04441	Bm1_42495	VAB-19-related		1	1
614	14975.m04459	Bm1_42585	Probable 26S protease regulatory			1
615	14975.m04470	Bm1_42640	Hypothetical 48.3 kDa protein			1
616	14975.m04479	Bm1_42685	60S ribosomal protein L44			1
617	14975.m04494	Bm1_42765	hypothetical protein			1
618	14975.m04498	Bm1_42785	Homeobox domain containing protein			1
619	14975.m04511	Bm1_42850	Immunoglobulin I-set domain containing			1
620	14975.m04520	Bm1_42895	ADP/ATP translocase, putative			1
621	14975.m04530	Bm1_42945	diphosphomevalonate decarboxylase family protein	1
622	14975.m04532	Bm1_42955	gactosylgalactosylxylosylprotein 3-beta-glucuronosyltransferase, putative			1
623	14975.m04548	Bm1_43035	protein C18H9.7, putative			1
624	14977.m04858	Bm1_43080	hypothetical protein		1
625	14977.m04885	Bm1_43205	conserved hypothetical protein			1
626	14977.m04887	Bm1_43215	conserved hypothetical protein			1
627	14977.m04888	Bm1_43220	conserved hypothetical protein			1
628	14977.m04892	Bm1_43240	membrane import protein, putative			1
629	14977.m04896	Bm1_43255	exonuclease family protein			1
630	14977.m04899	Bm1_43270	SMC proteins Flexible Hinge	1		1
631	14977.m04918	Bm1_43370	hypothetical protein		1
632	14977.m04928	Bm1_43415	Brix domain containing protein		1
633	14977.m04933	Bm1_43440	metallo-beta-lactamase superfamily protein			1
634	14977.m04941	Bm1_43475	TMEM9 family protein			1
635	14977.m04944	Bm1_43490	Homeobox domain containing protein			1
636	14977.m04951	Bm1_43525	hypothetical protein			1
637	14977.m04957	Bm1_43555	ABC transporter transmembrane region			1
638	14977.m04969	Bm1_43610	Nhl domain containing protein		1
639	14977.m04972	Bm1_43620	conserved hypothetical protein		1
640	14977.m04999	Bm1_43755	Hypothetical oxidoreductase F56D1.5, putative			1
641	14977.m05004	Bm1_43785	Variant SH3 domain containing			1
642	14977.m05014	Bm1_43835	FAT domain containing protein	1	1	1
643	14977.m05024	Bm1_43885	PAN domain containing protein					1
644	14977.m05030	Bm1_43915	hypothetical protein	1
645	14977.m05034	Bm1_43930	TFIIE alpha subunit family			1
646	14977.m05038	Bm1_43945	Pecanex-like protein 1, putative			1
647	14977.m05058	Bm1_44045	Vacuolar protein sorting 35,			1
648	14977.m05069	Bm1_44100	hypothetical protein	1
649	14977.m05076	Bm1_44135	Pumilio-family RNA binding repeat		1
650	14977.m05094	Bm1_44225	hypothetical protein			1
651	14977.m05099	Bm1_44250	Krr1 family protein		1
652	14979.m04375	Bm1_44345	Beta 1,4-mannosyltransferase egh, putative			1
653	14979.m04395	Bm1_44445	Zinc finger protein, putative		1
654	14979.m04396	Bm1_44450	hypothetical protein	1
655	14979.m04397	Bm1_44455	PAN domain containing protein			1
656	14979.m04408	Bm1_44505	unknown-related			1
657	14979.m04412	Bm1_44525	HsGCN1-related			1
658	14979.m04420	Bm1_44570	Proteasome regulatory particle, non-atpase-like			1
659	14979.m04421	Bm1_44575	DNA gyrase/topoisomerase IV, A		1	1
660	14979.m04422	Bm1_44580	sterile alpha and TIR			1
661	14979.m04459	Bm1_44750	Protein kinase domain containing			1
662	14979.m04488	Bm1_44895	hypothetical protein	1		2
663	14979.m04495	Bm1_44930	HT014, putative			1
664	14979.m04517	Bm1_45040	hypothetical protein		1
665	14979.m04529	Bm1_45100	hypothetical protein	1
666	14979.m04535	Bm1_45130	CX module family protein			1
667	14979.m04538	Bm1_45145	Ryanodine Receptor TM 4-6		1
668	14979.m04546	Bm1_45185	putative RNA binding protein		1
669	14979.m04548	Bm1_45195	hypothetical protein			1
670	14979.m04551	Bm1_45210	Ubiquitin-like protein SMT3, putative			1
671	14979.m04552	Bm1_45215	intermediate filament protein, putative					4
672	14979.m04576	Bm1_45330	GRIP domain containing protein			1
673	14979.m04581	Bm1_45355	Calreticulin family protein			1
674	14979.m04598	Bm1_45425	Calcium binding EGF domain		1	2
675	14979.m04613	Bm1_45475	Immunoglobulin I-set domain containing			1
676	14979.m04624	Bm1_45525	MH2 domain containing protein	1
677	14979.m04629	Bm1_45550	hypothetical protein		1
678	14979.m04630	Bm1_45555	hypothetical protein		1
679	14979.m04634	Bm1_45575	CXXC zinc finger family	1
680	14979.m04635	Bm1_45580	CUT domain containing protein			1
681	14979.m04637	Bm1_45590	Conserved hypothetical protein, putative		1
682	14979.m04646	Bm1_45635	small heat shock protein			1
683	14979.m04647	Bm1_45640	Blistered cuticle protein 3,			1
684	14979.m04650	Bm1_45650	EGF-like domain containing protein		1
685	14979.m04657	Bm1_45680	RhoGAP domain containing protein	1
686	14980.m02700	Bm1_45895	Phosphatidylinositol 3- and 4-kinase			1
687	14980.m02713	Bm1_45965	Skb1 methyltransferase family protein			1
688	14980.m02720	Bm1_46000	Adhesion regulating molecule conserved	1
689	14980.m02730	Bm1_46050	Zinc finger, C2H2 type			1
690	14980.m02744	Bm1_46120	Snf5 homolog R07E5.3 -		1	1
691	14980.m02753	Bm1_46160	Conserved hypothetical protein, putative			1
692	14980.m02806	Bm1_46405	50S ribosomal protein L21,			1
693	14980.m02817	Bm1_46460	26S proteasome regulatory chain		1
694	14980.m02836	Bm1_46560	Ankyrin repeat		1
695	14980.m02852	Bm1_46265	predicted protein			1
696	14981.m02368	Bm1_46645	thioesterase family protein	1
697	14981.m02379	Bm1_46700	Thioredoxin, related				2*
698	14981.m02382	Bm1_46715	Gaba, putative			1
699	14981.m02387	Bm1_46740	Galactoside-binding lectin family protein					1
700	14981.m02410	Bm1_46865	Biopterin-dependent aromatic amino acid		1
701	14981.m02418	Bm1_46905	hypothetical protein			1
702	14981.m02423	Bm1_46930	hypothetical protein	1	1	1
703	14982.m02213	Bm1_47200	Protein kinase domain containing			1
704	14982.m02221	Bm1_47240	bZIP transcription factor family			1
705	14982.m02236	Bm1_47315	hypothetical protein					1
706	14982.m02239	Bm1_47330	F-box domain containing protein			1
707	14982.m02246	Bm1_47360	Rab connectin related protein			1
708	14982.m02248	Bm1_47365	Neurobeachin homolog, putative			1
709	14982.m02253	Bm1_47385	Mammalian fe65 homolog protein		1
710	14982.m02273	Bm1_47475	Kinesin motor domain containing			1
711	14982.m02274	Bm1_47480	fumarase, putative			1
712	14990.m07626	Bm1_47535	hypothetical protein			1
713	14990.m07644	Bm1_47625	glucose phosphate isomerase a,					2
714	14990.m07646	Bm1_47635	hypothetical protein			1
715	14990.m07651	Bm1_47660	Carboxylesterase family protein			1
716	14990.m07658	Bm1_47695	hypothetical protein	1
717	14990.m07681	Bm1_47810	Zinc finger, ZZ type		1	1
718	14990.m07705	Bm1_47925	Growth-Arrest-Specific Protein 2 Domain			1
719	14990.m07709	Bm1_47945	hypothetical protein	1
720	14990.m07713	Bm1_47965	Hypothetical 49.0 kDa Trp-Asp		1
721	14990.m07720	Bm1_48000	Ras family protein		1
722	14990.m07725	Bm1_48025	Alpha-catulin, putative		1
723	14990.m07729	Bm1_48045	Superoxide dismutase , mitochondrial			2
724	14990.m07743	Bm1_48115	Phosphatidylinositol 3- and 4-kinase	1
725	14990.m07807	Bm1_48420	Hypothetical 37.1 kDa Trp-Asp			1
726	14990.m07810	Bm1_48435	hypothetical protein			1
727	14990.m07817	Bm1_48470	Zinc finger in N-recognin	1	1	1
728	14990.m07832	Bm1_48545	40S ribosomal protein S15a,			1
729	14990.m07836	Bm1_48565	Gut on exterior protein	1
730	14990.m07851	Bm1_48640	Brix domain containing protein			3
731	14990.m07923	Bm1_48995	SEA domain containing protein			1
732	14990.m07951	Bm1_49125	CGI-90 protein-related		1
733	14990.m07992	Bm1_49330	Scaffold attachment factor B,			2
734	14990.m08000	Bm1_49370	Protein kinase domain containing			1
735	14990.m08025	Bm1_49495	conserved hypothetical protein			1
736	14990.m08031	Bm1_49525	hypothetical protein			1
737	14990.m08043	Bm1_49580	hypothetical protein	1
738	14990.m08073	Bm1_49730	Intermediate filament tail domain			1
739	14990.m08082	Bm1_49780	hypothetical protein			1
740	14990.m08084	Bm1_49790	tRNA modification GTPase TrmE		1
741	14990.m08098	Bm1_49860	Ubiquitin-conjugating enzyme family protein			1
742	14990.m08104	Bm1_49890	Inhibitor of Apoptosis domain	1	1
743	14990.m08109	Bm1_49915	conserved hypothetical protein	1	1	1
744	14990.m08119	Bm1_49965	conserved hypothetical protein	1
745	14990.m08137	Bm1_50045	Homeobox domain containing protein			1
746	14990.m08143	Bm1_50075	hypothetical protein		1	1
747	14990.m08150	Bm1_50105	Homeobox domain containing protein			1
748	14990.m08156	Bm1_50135	Nucleoside diphosphate kinase, putative			1		2
749	14992.m10819	Bm1_50240	Glycosyl hydrolase family 20,		1
750	14992.m10855	Bm1_50410	hypothetical protein			1
751	14992.m10863	Bm1_50450	hypothetical protein			1
752	14992.m10878	Bm1_50530	Aminopeptidase W07G4.4 in chromosome		1	3
753	14992.m10879	Bm1_50535	hypothetical protein	1
754	14992.m10883	Bm1_50555	Piwi domain containing protein			1
755	14992.m10889	Bm1_50585	microfilarial sheath protein SHP3 precursor			1*
756	14992.m10894	Bm1_50610	Uncoordinated protein 34, isoform		1
757	14992.m10898	Bm1_50625	Elongation factor G C-terminus	1
758	14992.m10900	Bm1_50630	hypothetical protein			3
759	14992.m10936	Bm1_50805	Myosin tail family protein	2*	1*	2#1
760	14992.m10947	Bm1_50860	AMP-binding enzyme family protein			1
761	14992.m10955	Bm1_50905	WGR domain containing protein			1
762	14992.m10973	Bm1_50995	LL20 15kDa ladder antigen,		10*	6*		1#8
763	14992.m10982	Bm1_51040	hypothetical protein			1
764	14992.m10985	Bm1_51060	hypothetical protein		1
765	14992.m11003	Bm1_51150	ATP-dependent metalloprotease FtsH family			1
766	14992.m11050	Bm1_51375	Hypothetical 37.2 kDa protein			1
767	14992.m11062	Bm1_51425	Glycosyl hydrolases family 31	1	1	1
768	14992.m11090	Bm1_51545	Melibiase family protein		1
769	14992.m11124	Bm1_51715	hypothetical protein	1	1	1
770	14992.m11170	Bm1_51940	Serine/threonine protein phosphatase 2A,			1
771	14992.m11178	Bm1_51980	exonuclease family protein		1	2
772	14992.m11180	Bm1_51990	BRM protein, putative			1
773	14992.m11197	Bm1_52070	dopamine 2-like receptor DD2R-461,			1
774	14992.m11222	Bm1_52190	hypothetical protein			1
775	14992.m11226	Bm1_52205	vasopressin-activated calcium mobilizing putative			1
776	14992.m11245	Bm1_52310	Major Facilitator Superfamily protein			1
777	14992.m11246	Bm1_52315	hypothetical protein			1
778	14992.m11276	Bm1_52455	hypothetical protein			1
779	14992.m11283	Bm1_52495	Zinc finger, C2H2 type			1
780	14992.m11294	Bm1_52555	G2F domain containing protein			1
781	14992.m11295	Bm1_52560	hypothetical protein			1
782	14992.m11322	Bm1_52695	RhoGAP domain containing protein			1
783	14992.m11330	Bm1_52735	hypothetical protein			1
784	14992.m11343	Bm1_52795	hypothetical protein			1
785	14992.m11346	Bm1_52810	Ribosome biogenesis protein BMS1		1
786	14992.m11359	Bm1_52870	Splicing factor, arginine/serine-rich 4,			1
787	14992.m11379	Bm1_52950	conserved hypothetical protein		1
788	14992.m11385	Bm1_52970	hypothetical protein	1		1
789	14992.m11391	Bm1_53000	Vacuolar h atpase protein	1
790	14992.m11413	Bm1_50280	predicted protein			1
791	14992.m11420	Bm1_51720	RNase3 domain containing protein	1
792	15009.m00162	Bm1_53230	hypothetical protein			1
793	15059.m00091	Bm1_53510	myotactin form B, putative		2	3
794	15059.m00092	Bm1_53515	conserved hypothetical protein		1
795	15071.m00013	Bm1_53605	hypothetical protein	1
796	15076.m00117	Bm1_53635	Ubiquitin carboxyl-terminal hydrolase family			1
797	15076.m00124	Bm1_53670	Protein kinase domain containing	1
798	15080.m00105	Bm1_53720	Met-10+ like-protein			1
799	15081.m00163	Bm1_53765	Utp11 protein	1
800	15099.m00102	Bm1_53865	hypothetical protein		1
801	15119.m00057	Bm1_54040	hypothetical protein		1
802	15133.m00190	Bm1_54165	FAD binding domain of			1
803	15134.m00046	Bm1_54200	hypothetical protein		1
804	15158.m00052	Bm1_54405	PHD-finger family protein			1
805	15161.m00138	Bm1_54460	Myosin XVIIIA, putative			1
806	15161.m00143	Bm1_54480	Peptidyl-tRNA hydrolase domain containing			1
807	15162.m00035	Bm1_54520	hypothetical protein			1
808	15165.m00048	Bm1_54565	Membrane calcium atpase protein			1
809	15168.m00058	Bm1_54595	Adducin-related protein 1, putative		1
810	15190.m00018	Bm1_54805	conserved hypothetical protein			1
811	15192.m00026	Bm1_54825	9ORF binding protein 1,		1
812	15196.m00039	Bm1_54860	WD repeat domain, X-linked	1
813	15200.m00009	Bm1_54890	RNA recognition motif.		1
814	15206.m00014	Bm1_54945	Splicing factor 3B subunit			1
815	15212.m00009	Bm1_54995	swan, putative			1
816	15215.m00046	Bm1_55035	Ubiquitin-conjugating enzyme family protein			1
817	15217.m00022	Bm1_55060	SET domain containing protein	1
818	15239.m00026	Bm1_55255	hypothetical protein			1
819	15254.m00015	Bm1_55365	prolyl oligopeptidase family protein			1
820	15261.m00022	Bm1_55435	RIKEN cDNA 2810439K08-related			1
821	15293.m00016	Bm1_55670	smu-1 suppressor of mec-8			1
822	15295.m00027	Bm1_55685	conserved hypothetical protein			1
823	15299.m00008	Bm1_55725	hypothetical protein			1
824	15304.m00111	Bm1_55755	Major Sperm protein	1*
825	15322.m00022	Bm1_55970	hypothetical protein	1
826	15332.m00011	Bm1_56055	hypothetical protein			1
827	15338.m00010	Bm1_56085	La domain containing protein			1
828	15373.m00009	Bm1_56305	leucyl aminopeptidase, putative		5	5		2
829	15380.m00008	Bm1_56370	Hypothetical WD-repeats containing protein			1
830	15404.m00033	Bm1_56525	hypothetical protein			1
831	15411.m00018	Bm1_56560	conserved hypothetical protein			2
832	15418.m00009	Bm1_56600	cystatin-type cysteine proteinase inhibitor (CPI-2)			2
833	15429.m00010	Bm1_56675	Cuticlin 1 precursor, putative		1	2
834	15431.m00029	Bm1_56690	conserved hypothetical protein	1
835	15431.m00030	Bm1_56695	Probable exocyst complex component			1
836	15432.m00014	Bm1_56710	hypothetical protein			1
837	15451.m00017	Bm1_56870	FKBP-type peptidyl-prolyl cis-trans isomerase-59,		1	1
838	15460.m00018	Bm1_56965	conserved hypothetical protein			1
839	15478.m00015	Bm1_57085	hypothetical protein			1
840	15481.m00010	Bm1_57110	Protein kinase domain containing			1
841	15482.m00007	Bm1_57115	hypothetical protein			1
842	15499.m00010	Bm1_57205	Pip kinase protein 2,		1
843	15503.m00023	Bm1_57240	RE18871p-related			1
844	15506.m00008	Bm1_57270	aminotransferase, class V family		1
845	15509.m00029	Bm1_57300	CG14616-PC, putative			2
846	15519.m00009	Bm1_57365	interferon gamma-inducible thiol reductase,			1
847	15520.m00030	Bm1_57370	Collagen alpha, putative		1
848	15522.m00008	Bm1_57395	splicing factor 3b, subunit			1
849	15523.m00008	Bm1_57400	EGF-like domain containing protein			1
850	15536.m00013	Bm1_57485	hypothetical protein			1
851	15542.m00009	Bm1_57525	F-box domain containing protein			1
852	15552.m00010	Bm1_57585	SD27140p-related			1
Values of AMES (adult male ES), AFES (adult female ES), MFES (microfilarial ES), L3-ES (L3 larval ES) and L3-MES (molting L3 larval ES) denote the spectral values (abundance / number of peptides identified) for each of the protein. * denotes the peptides identified as being non-unique. Only one protein (TIGR reference) of the family is being shown (highlighted in yellow). Detailed peptide based i…
