# Supplementary material for: Brugia malayi Excreted/Secreted Proteins at the Host/Parasite Interface: Stage- and Gender-Specific Proteomic Profiling
Source: PLoS Negl Trop Dis. 2009 Apr 7;3(4):e410. doi: 10.1371/journal.pntd.0000410 (PMC2659452; doi:10.1371/journal.pntd.0000410)
Supplement: Table S2 — AMES Peptide List. The table describes the peptides identified and the corresponding protein in the ES of adult male Brugia malayi. NTPS - Number of times peptide seen; NSH - Non-specific hits (Peptides matching with more than one protein; the number denotes number of proteins that the peptide has matched hits by BLASTP). Non-specific peptides are highlighted in yellow. (0.07 MB XLS) [file pntd.0000410.s003.xls]

## Sheet: Table S2-AMES_All Peptides
Table S2- Brugia malayi Secretome - Adult Male ES
	AMES - Detailed Nonredundant Peptides	NTPS	Corr. Score	rCN	NSH	TIGR Acc No.
	5
1	ADP-ribosylation factor 4, putative 180 bp
	K.M#LSEDELRDAT*LLVFANK.Q	5	2.2764	0.42		TIGR_14972_m07459
	4
2	Formin Homology 2 Domain containing protein 657 bp
	R.S*DRNLLHYIVEQFENKK.S	4	2.5976	0.2614		TIGR_14765_m00799
3	hypothetical protein 1142 bp
	K.YIYEAIR.L	4	2.5016	0.2408		TIGR_14979_m04488
4	Hypothetical protein 2014 bp
	R.S*LAS*S*VRVPRPSAAVNATFFQK.V	4	2.5619	0.2716		TIGR_12492_m00173
	3
5	Cysteine-rich, acidic integral membrane protein precursor_-related 468 bp
	R.NIPFGRNVAFDR.N	3	2.4076	0.3586		TIGR_14148_m00009
6	hypothetical protein 446 bp
	K.LKDNY*VMPLLTGK.H	3	2.4069	0.3918		TIGR_14961_m05215
7	Immunoglobulin I-set domain containing protein 4791 bp
	K.KGIEDQFIAIGK.S	1	4.2385	0.5674		TIGR_13877_m00097
	K.VVLSNEEGDAESSAK.L	2	3.6394	0.6216		TIGR_13877_m00097
8	kinesin light chain protein 2, isoform a, putative 400 bp
	K.Y*GEETDEMNKTKK.K	3	2.485	0.3283	1	TIGR_13384_m00044
9	Myb-like DNA-binding domain containing protein 170 bp
	R.WVNVLDKS*IK.A	3	2.2688	0.1392	1	TIGR_13376_m00018
10	Myosin tail family protein 1985 bp
	K.LMEDLQVEEDK.V	2	2.3217	0.1703	1	TIGR_14992_m10936
	R.QKQEFEKHCK.L	1	2.3391	0.291		TIGR_14992_m10936
11	Probable coatomer beta' subunit, putative 1058 bp
	K.ELTKLPIK.A	3	2.0421	0.1873		TIGR_14972_m07596
12	protein unc-22, putative 6781 bp
	K.EGATY*QFRVKAINK.A	1	2.4357	0.1156		TIGR_14972_m07587
	K.EGNEYQFRVKAVNK.A	1	2.2935	0.2049		TIGR_14972_m07587
	K.SQKVTENESVQLVCDLNDK.D	1	2.4019	0.277		TIGR_14972_m07587
13	Zinc finger, C2H2 type family protein 661 bp
	K.YQAMM#VDLSLLTCSHSDCK.E	3	2.4129	0.1777	1	TIGR_14038_m00031
	2
14	acetylcholine regulator unc-18, putative 553 bp
	R.CAHVFFT*EACPDQLFSTLSKS*R.S	2	2.3598	0.0977		TIGR_14232_m00266
15	cyanate hydratase family protein 165 bp
	K.SVAEKIGKSK.E	1	3.3057	0.4967		TIGR_14919_m00197
	K.VQKGVTWK.S	1	2.2578	0.2171		TIGR_14919_m00197
16	diphosphomevalonate decarboxylase family protein 430 bp
	K.RS*IIS*ETAGKS*EK.H	2	2.6894	0.1779		TIGR_14975_m04530
17	exonuclease family protein 831 bp
	R.MPVELSVDDILDPANDK.S	2	3.2497	0.3554		TIGR_14208_m00923
18	gag protein-related 143 bp
	R.IFQLLHEGR.G	2	2.2378	0.197	1	TIGR_14941_m00155
19	G-patch domain containing protein 936 bp
	R.DALMALTARQGFRVK.D	2	2.165	0.2032		TIGR_13825_m00092
20	Guanine nucleotide exchange factor for Ras-like GTPases; N-terminal motif family protein 780 bp
	K.IIAKWIDVARELR.A	2	2.6457	0.4925		TIGR_14961_m05247
21	Helicase conserved C-terminal domain containing protein 800 bp
	R.NTYDTVAELQHMLS*KYLIR.R	2	2.4625	0.1772		TIGR_14077_m00079
22	HMG box family protein 269 bp
	K.M#VS*ALQEEK.D	2	2.1558	0.1191		TIGR_13472_m00066
23	hypothetical protein 1073 bp
	R.KYNAELGKDR.Y	2	2.536	0.29		TIGR_14981_m02423
24	hypothetical protein 154 bp
	K.ENLWRIHDK.D	2	2.0325	0.1064	1	TIGR_14734_m00095
25	hypothetical protein 228 bp
	K.M#ENDPNAGEIREEK.T	2	2.3721	0.2539		TIGR_14979_m04396
26	hypothetical protein 255 bp
	R.HAEHLTTNSEENDASPGGGAS*DK.L	2	2.4654	0.1739		TIGR_14907_m00573
27	hypothetical protein 419 bp
	K.WLS*ISNPT*LPT*KLILQRNDVIAK.R	2	2.6575	0.0887		TIGR_14572_m00114
28	hypothetical protein 727 bp
	R.LNLDVQSKTFISTEQFK.V	2	2.2103	0.4048		TIGR_14979_m04529
29	hypothetical protein 972 bp
	R.NLEQRDLENAISK.I	2	2.2959	0.2244		TIGR_14992_m11124
30	Hypothetical protein-conserved 209 bp
	R.Y*DDAKT*IIKR.L	2	2.2465	0.3422		TIGR_13096_m00015
31	Immunoglobulin I-set domain containing protein 9444 bp
	K.EFVETK.E	1	1.9151	0.2696		TIGR_14081_m00291
	K.VNGMENGYEIINDNVSSTKTK.L	1	2.2294	0.1948		TIGR_14081_m00291
32	Inhibitor of Apoptosis domain containing protein 2455 bp
	K.HLKVMEAM#K.A	2	1.9374	0.094		TIGR_14990_m08104
33	Myosin tail family protein 1983 bp
	K.DLQSEVEESKEAK.D	2	2.8208	0.244		TIGR_14968_m01523
34	Phosphatidylinositol 3- and 4-kinase family protein 1234 bp
	R.YKELFS*EPLIK.G	2	2.2559	0.3653		TIGR_14990_m07743
35	Protein kinase domain containing protein 383 bp
	K.FVDSKKN.-	2	2.0846	0.19		TIGR_15076_m00124
36	Trehalase family protein 597 bp
	R.AYLKDGKM#WEK.Y	2	2.3184	0.1638		TIGR_14931_m00312
37	Trypsin Inhibitor like cysteine rich domain containing protein 662 bp
	K.EKSHS*IDIIVKGQS*SELK.E	2	2.3303	0.0987		TIGR_14947_m01148
38	Uncharacterized ACR, COG2106 family protein 391 bp
	R.EGVVLDKPIKAGR.G	2	2.5805	0.3759		TIGR_14973_m02653
39	ZIP Zinc transporter family protein 411 bp
	K.SAVVVQDR.P	2	2.0211	0.1263		TIGR_14972_m07408
	1
40	14-3-3 protein 948 bp
	R.GAGNEENVSSGMQD.-	1	2.6161	0.314		TIGR_14961_m05323
41	3' exoribonuclease family, domain 1 containing protein 306 bp
	R.DGSIIT*FM#R.Q	1	1.9731	0.156		TIGR_13973_m00020
42	60S ribosomal protein L18, putative 188 bp
	K.AGGEIITLDQLALRAPR.G	1	2.5966	0.4185		TIGR_14941_m00160
43	Adenylate and Guanylate cyclase catalytic domain containing protein 540 bp
	R.YLASMFK.E	1	1.9377	0.2203		TIGR_14232_m00262
44	Adenylate and Guanylate cyclase catalytic domain containing protein 764 bp
	K.S*LNHNNLTNFIGICYNDLDR.F	1	2.4994	0.2536		TIGR_14958_m00342
45	adenylate cyclase, type IX, putative 324 bp
	K.DLEMETQLKDHM#IQS*VMPK.K	1	2.2953	0.4598		TIGR_12471_m00033
46	Adhesion regulating molecule conserved region family protein 420 bp
	R.KVVADK.T	1	1.9689	0.2226		TIGR_14980_m02720
47	Anaphase-promoting complex subunit 2-like 710 bp
	K.VVKDAPAQ.-	1	2.3511	0.4224		TIGR_14271_m00286
48	Annexin family protein 255 bp
	R.DCLIT*IIKGNIQNS*ILN.-	1	2.2419	0.2685		TIGR_14627_m00043
49	Aspartyl/Asparaginyl beta-hydroxylase family protein 818 bp
	R.ANPDSPRAHFGIAR.A	1	2.3863	0.3164		TIGR_14961_m05268
50	Beta-ketoacyl synthase, N-terminal domain containing protein 4723 bp
	K.M#LNDQTVKTCLIPDAEY*SKK.K	1	2.586	0.1394		TIGR_13400_m00312
51	calpain D, putative 700 bp
	R.T*LPAVFNLS*RASSSR.D	1	2.2436	0.2828		TIGR_14963_m01775
52	cation channel family protein 2767 bp
	R.NVAPNEESFLSR.I	1	1.9402	0.171		TIGR_14972_m07102
53	c-MYC promoter-binding protein IRLB, putative 1484 bp
	K.PLS*MEQMEK.L	1	2.036	0.0935		TIGR_14972_m07588
54	conserved hypothetical protein 1063 bp
	K.ANKNLGEMAPAYFDR.M	1	2.351	0.3006		TIGR_14929_m00388
55	conserved hypothetical protein 309 bp
	K.QIDNKPK.K	1	2.2753	0.0884		TIGR_14990_m08109
56	conserved hypothetical protein 316 bp
	K.TWILPQVGASEPVGS*NFKYK.K	1	2.2499	0.2687		TIGR_14671_m00122
57	conserved hypothetical protein 327 bp
	R.EALLSQESKQDFCY*VSR.F	1	2.2207	0.1593		TIGR_15431_m00029
58	conserved hypothetical protein 408 bp
	K.IFT*EAQINK.L	1	2.0573	0.1874		TIGR_14971_m02841
59	conserved hypothetical protein 532 bp
	K.LVT*DEQMMK.Q	1	2.2434	0.2808		TIGR_14589_m00211
60	conserved hypothetical protein 773 bp
	-.MVKKANS*GM#LK.K	1	2.2754	0.1155		TIGR_14950_m01851
61	conserved hypothetical protein 879 bp
	R.NQQVITAQNMDIIS*SR.I	1	2.3845	0.1448		TIGR_14990_m08119
62	cpsf3-prov protein, putative 700 bp
	R.GRCFMTHATK.A	1	2.207	0.3106		TIGR_14963_m01791
63	Cuticular glutathione peroxidase precursor, putative 223 bp
	K.IGKQFLKPK.Q	1	2.51	0.4108		TIGR_14972_m07803
64	CXXC zinc finger family protein 384 bp
	R.FFDNRY*M#TGAMCAKK.R	1	2.2239	0.2145		TIGR_14979_m04634
65	Cytochrome oxidase assembly protein 409 bp
	-.M#SLLTHLLASR.R	1	2.2824	0.2281		TIGR_13325_m00226
66	DEAD/DEAH box helicase family protein 605 bp
	K.VIIDCARKEY*NHY*EGM#R.Y	1	2.296	0.2898		TIGR_13455_m00080
67	Death domain containing protein 601 bp
	R.MLPVERLKT*HDK.L	1	2.2689	0.1817		TIGR_14956_m00516
68	DNA-binding protein, 42 kDa containing protein 440 bp
	K.SVLSNNRDSVKAVQEN.-	1	2.3427	0.1242		TIGR_13906_m00035
69	Elongation factor G C-terminus family protein 993 bp
	R.CIM#PLAELQVCVM#ALTIRR.T	1	2.2602	0.2023		TIGR_14992_m10898
70	Eukaryotic-type carbonic anhydrase family protein 213 bp
	K.WKMCAKGK.M	1	2.3558	0.1326		TIGR_14973_m02662
71	FAT domain containing protein 3896 bp
	R.RADVITRR.I	1	2.2453	0.2505		TIGR_14977_m05014
72	F-box-like/WD-repeat protein ebi_-related 687 bp
	K.EKQQEKLMGMDPAVK.D	1	2.2433	0.0951		TIGR_14961_m05040
73	Fibroblast growth factor family protein 376 bp
	K.RTAEY*EAK.T	1	2.0345	0.0876		TIGR_14162_m00045
74	Fibulin-1 precursor, putative 682 bp
	K.QCINLLGSYK.C	1	2.0115	0.1809		TIGR_14972_m07883
75	FYVE zinc finger family protein 583 bp
	K.EMVRQNVKS*YLK.E	1	2.4929	0.1043		TIGR_14972_m07579
76	gag protein-related 122 bp
	K.KCT*ICLCQK.T	1	1.97	0.2444		TIGR_13223_m00105
77	Glycosyl hydrolase family 85 protein 346 bp
	K.Y*NFEGWLINIENK.I	1	2.3545	0.1712		TIGR_14303_m00141
78	Glycosyl hydrolases family 31 protein 919 bp
	K.FS*KPKEM#INNLVAK.G	1	2.2426	0.231		TIGR_14992_m11062
79	glycyl-tRNA synthetase, putative 763 bp
	R.CRET*LFGRDIISLAR.L	1	2.5264	0.2372		TIGR_14656_m00224
80	GM05817p-related 124 bp
	R.TAERT*ALAIR.G	1	2.2017	0.0982		TIGR_14719_m00180
81	GTP-ase activating protein for Arf containing protein 502 bp
	R.VQQISEVSS*S*DDKADKLR.N	1	2.2428	0.1406		TIGR_14972_m07341
82	Guanylate kinase family protein 466 bp
	R.LIAINSDR.Y	1	1.9301	0.1522		TIGR_12876_m00013
83	Gut on exterior protein 2, putative 1291 bp
	R.LVSQRINT*S*LIR.A	1	2.2179	0.2986		TIGR_14990_m07836
84	GYF domain containing protein 1084 bp
	R.LKDEAEM#HM#KK.A	1	2.3009	0.3093		TIGR_14013_m00071
85	HT004 protein, putative 406 bp
	K.MFLGHMPS*VELLKR.Y	1	2.354	0.1795		TIGR_14246_m00081
86	hypothetical protein 1120 bp
	R.SERSRLSLGR.N	1	1.9246	0.1073		TIGR_13257_m00082
87	hypothetical protein 1138 bp
	R.KNDGEK.M	1	1.9032	0.1467		TIGR_14977_m05069
88	hypothetical protein 1155 bp
	K.Y*KY*WCDIIQK.K	1	2.2066	0.2616		TIGR_14977_m05030
89	hypothetical protein 120 bp
	-.M#DESVS*DQPTLKR.F	1	2.2074	0.1818		TIGR_14973_m02674
90	hypothetical protein 140 bp
	R.KMCTWNEYGTNHNFERK.K	1	2.3146	0.2324		TIGR_14965_m00430
91	hypothetical protein 141 bp
	R.SAGNNSSIVM#NTTVVQR.K	1	2.3962	0.3387		TIGR_14954_m01679
92	hypothetical protein 150 bp
	R.KNDWFLWRSGK.C	1	2.2231	0.2775		TIGR_14972_m07029
93	hypothetical protein 155 bp
	-.MPIVSR.T	1	1.9329	0.0907		TIGR_14992_m10879
94	hypothetical protein 156 bp
	R.NYLT*S*NDVLSPPIETPHR.S	1	2.3137	0.121		TIGR_13644_m00293
95	hypothetical protein 163 bp
	R.RNNLSGELLVLR.D	1	2.1813	0.3971		TIGR_13195_m00043
96	hypothetical protein 1832 bp
	R.S*LIIIYNLLSCVGNR.L	1	2.5158	0.346		TIGR_14975_m04339
97	hypothetical protein 189 bp
	K.VIT*LLLEEVSR.A	1	2.2496	0.1244		TIGR_14232_m00275
98	hypothetical protein 202 bp
	K.MQNVTSWKQHCR.S	1	2.2094	0.3376		TIGR_14961_m05349
99	hypothetical protein 220 bp
	R.RLVT*NNVTFRET*LM#NAR.D	1	2.3389	0.1073		TIGR_13921_m00010
100	hypothetical protein 233 bp
	R.ESSSKLGLNLARSPS*FLFTK.N	1	2.3744	0.295		TIGR_13066_m00238
101	hypothetical protein 269 bp
	K.LASSSS*NADK.T	1	1.9296	0.1161		TIGR_14765_m00817
102	hypothetical protein 296 bp
	K.S*LKTNDEIKTALK.E	1	2.2072	0.1874		TIGR_14170_m00177
103	hypothetical protein 334 bp
	K.QRTILNLSVY*S*NDSMNTTNSR.D	1	2.6496	0.1067		TIGR_14873_m00238
104	hypothetical protein 336 bp
	R.EAHATLK.Q	1	1.9219	0.2058		TIGR_14972_m07281
105	hypothetical protein 345 bp
	K.YACLKSKMQK.N	1	2.1506	0.1559		TIGR_14990_m08043
106	hypothetical protein 3477 bp
	K.VTNADTVKDDSVDVADVKK.F	1	2.5941	0.3574		TIGR_14972_m07854
107	hypothetical protein 367 bp
	R.S*T*PDQIRQY*MLRLR.Q	1	2.208	0.1613		TIGR_13545_m00020
108	hypothetical protein 387 bp
	K.QNKDGELWTQANSVK.L	1	2.2585	0.2806		TIGR_15322_m00022
109	hypothetical protein 396 bp
	K.T*TFNKDISK.I	1	2.5622	0.1917		TIGR_14990_m07709
110	hypothetical protein 435 bp
	R.GPQCGSSSLLSLPK.L	1	2.2695	0.1262		TIGR_14990_m07658
111	hypothetical protein 543 bp
	K.KERLLQS*IQEK.E	1	2.325	0.144		TIGR_14230_m00215
112	hypothetical protein 575 bp
	R.AIY*QPSTSFQMTS*AMITQRR.S	1	2.3335	0.1048		TIGR_14961_m05328
113	hypothetical protein 61 bp
	K.QGGNM#SEEQLNK.Q	1	2.3439	0.2783		TIGR_15071_m00013
114	hypothetical protein 627 bp
	K.NPTEEK.E	1	2.4375	0.1866		TIGR_14704_m00449
	R.SLTAAEEDVIR.K	1	2.426	0.1269		TIGR_14441_m00024
115	hypothetical protein 65 bp
	R.YFAIIADEEEESVIK.E	1	2.4268	0.2565		TIGR_13549_m00032
116	hypothetical protein 705 bp
	K.NT*EDINEMVSWTKK.L	1	2.2051	0.2398		TIGR_13632_m00187
117	hypothetical protein 813 bp
	K.LLLDS*LS*SSDLS*LK.L	1	1.9906	0.1378		TIGR_14992_m11385
118	hypothetical protein 851 bp
	K.KDISAIM#SGSPPR.S	1	2.3895	0.1766		TIGR_13986_m00046
119	hypothetical protein 923 bp
	K.TAISQFS*LDLR.T	1	2.3174	0.1872		TIGR_12635_m00045
120	Hypothetical protein 94 bp
	K.SFM#DKFS*IPIT*PIATAVQVR.T	1	2.5662	0.1479		TIGR_12865_m00007
121	hypothetical protein, conserved 673 bp
	R.SHFIY*SNANIKDGIRK.N	1	2.6679	0.159		TIGR_14553_m00039
122	Hypothetical protein-conserved 487 bp
	R.DEYNVPNDISIDK.N	1	2.2349	0.125		TIGR_14504_m00061
123	I-connectin-related 1152 bp
	K.EPVKST*KDDPK.S	1	2.2472	0.1238		TIGR_14386_m00055
124	Immunoglobulin I-set domain containing protein 265 bp
	R.VQIDAPK.N	1	1.936	0.2108		TIGR_12776_m00031
125	Inositol-1, putative 285 bp
	-.M#SRELLHPDEDR.F	1	2.3489	0.2059	1	TIGR_14990_m07905
126	jmjC domain containing protein 358 bp
	R.KRVS*EVCDSFVCPAK.I	1	2.2794	0.1394		TIGR_14972_m07810
127	KH domain containing protein 614 bp
	R.T*IHLTVLYPTKR.V	1	2.3084	0.2701		TIGR_13311_m00340
128	kynureninase family protein 724 bp
	K.IMCTIMTPFDPEQR.G	1	2.2185	0.0988		TIGR_14321_m00056
129	LEM domain containing protein 524 bp
	K.IAPIKPLHVYVENDS*K.E	1	2.2587	0.2072		TIGR_14956_m00539
130	Leucine Rich Repeat family protein 908 bp
	-.M#IISPPK.L	1	2.1163	0.3451		TIGR_14972_m07735
131	lysyl-tRNA synthetase, putative 597 bp
	K.TTNLS*NEGGNA.-	1	2.2073	0.1673		TIGR_14246_m00080
132	major sperm protein, putative 153 bp
	K.GGPPVGEVTLPIMAQ.-	1	2.7556	0.4985	1	TIGR_15304_m00111
133	MH2 domain containing protein 410 bp
	K.ICLGLLS*NVNRNQQIES*T*R.R	1	2.4426	0.1211		TIGR_14979_m04624
134	MutS domain V family protein 510 bp
	K.LGQNDSHAS*SSGVLQR.L	1	2.2028	0.0983		TIGR_14000_m00116
135	myosin heavy chain, putative 1957 bp
	K.GKLEQSLDDLEDNLER.E	1	3.2593	0.5003		TIGR_14972_m07860
136	Nematode cuticle collagen N-terminal domain containing protein 291 bp
	R.GIGPQGPKGPTGPR.G	1	2.9701	0.4654		TIGR_13939_m00062
137	orphan nuclear receptor NR2E1, putative 240 bp
	K.RVKLLIEYSISEK.K	1	2.3027	0.0838		TIGR_14796_m00099
138	PAN domain containing protein 482 bp
	K.ECELSVS*RT*TDK.N	1	2.2792	0.159		TIGR_14972_m07859
139	peptidyl-prolyl cis-trans isomerase, FKBP-type family protein 290 bp
	R.DM#AVM#AAVAS*DK.K	1	2.4048	0.3706		TIGR_14971_m02803
140	predicted protein 108 bp
	K.S*KGAGACYK.F	1	2.0114	0.3513		TIGR_14687_m00373
141	Probable ATP-dependent RNA helicase A, putative 1431 bp
	R.YDIRSIGTDNSR.T	1	2.0538	0.1189		TIGR_14961_m05337
142	probable protein kinase, putative 1199 bp
	R.KMSEPVLNGKVENQDLDVLANELT*R.M	1	2.2874	0.3496		TIGR_14961_m04999
143	prostaglandin transporter, putative 625 bp
	R.KEEMYDEYVEK.Q	1	2.056	0.1602		TIGR_14961_m04983
144	Protein C14orf111 homolog_-related 231 bp
	K.Y*NAILIDK.P	1	2.1685	0.1403		TIGR_13322_m00189
145	REX1 DNA Repair family protein 71 bp
	-.MVNVKKGVLVR.C	1	2.0595	0.3784	1	TIGR_14603_m00265
146	RhoGAP domain containing protein 913 bp
	R.VSLT*DRKPLVPNR.A	1	2.2171	0.0832		TIGR_14979_m04657
147	ribosomal RNA methyltransferase, putative 238 bp
	R.S*VDVVISDM#APNPTGDGGIDHER.I	1	2.2054	0.1856		TIGR_14450_m00171
148	RNase3 domain containing protein 1329 bp
	K.FDADGCLI.-	1	1.9007	0.1471		TIGR_14992_m11420
149	Serine/threonine-protein kinase SULU_-related 344 bp
	K.GIRM#VEMHTLIEK.L	1	2.5952	0.1747	1	TIGR_14599_m00256
150	SET domain containing protein 652 bp
	K.IYDKLK.C	1	2.0123	0.1136		TIGR_15217_m00022
151	Signal peptidase subunit family protein 179 bp
	K.NFVDYASEGSRSDVVMADLK.I	1	2.6174	0.1634		TIGR_14271_m00281
152	Sly1 protein homolog, putative 624 bp
	K.IM#NGLLSNASVIELMR.Q	1	2.2854	0.1354		TIGR_13294_m00107
153	SMC proteins Flexible Hinge Domain containing protein 1208 bp
	K.LEPPS*GATSALGGLEVK.V	1	2.2494	0.1492		TIGR_14977_m04899
154	SNARE domain containing protein 1084 bp
	R.LIREDENDLSDEDPEGGR.F	1	2.2316	0.3396		TIGR_13818_m00232
155	SWIB/MDM2 domain containing protein 1149 bp
	R.SNNLLDPK.D	1	2.1077	0.1372		TIGR_14601_m00160
156	thioesterase family protein 144 bp
	R.NLAFINTKVYRK.I	1	1.937	0.1011		TIGR_14981_m02368
157	TPR Domain containing protein 549 bp
	-.M#FGS*KLK.M	1	2.0061	0.2061		TIGR_14972_m07062
158	Transaldolase, putative 220 bp
	K.ALT*IIKLY*EEEAITK.E	1	2.281	0.2208		TIGR_12949_m00009
159	transcription initiation factor IIF, alpha subunit, putative 804 bp
	R.M#AREDNKEQAAVNEIR.Q	1	2.3245	0.2915		TIGR_14097_m00078
160	Transmembrane protein 16C_-related 958 bp
	R.T*VLEGILDK.F	1	1.9905	0.1214		TIGR_14653_m00280
161	Troponin family protein 278 bp
	K.FKKMAGQK.E	1	2.2358	0.1851		TIGR_14967_m01536
162	ubiquitin-protein ligase UBE3B, putative 991 bp
	R.NNAEICCALNQLGNK.A	1	2.242	0.1148		TIGR_14230_m00217
163	UDP-glucose:Glycoprotein Glucosyltransferase containing protein 1534 bp
	K.QYRQWANS*VGLLLQPY*FPGM#LR.P	1	2.2789	0.2349		TIGR_14961_m05080
164	Uncoordinated protein 44, isoform e, putative 1896 bp
	K.RKADVDAATK.K	1	2.2834	0.2059		TIGR_14972_m07160
165	Utp11 protein 257 bp
	K.EAKNFDPVK.Y	1	2.2534	0.1223		TIGR_15081_m00163
166	Vacuolar h atpase protein 8, putative 226 bp
	R.LNLSRISGDSTK.Y	1	2.1074	0.0807		TIGR_14992_m11391
167	WD repeat domain, X-linked 1-related 372 bp
	R.FSPCS*AFLAVAS*DK.D	1	2.232	0.2702		TIGR_15196_m00039
168	Zinc finger in N-recognin family protein 2021 bp
	K.T*T*SSRSRALPLCTFASTAK.Q	1	2.2581	0.1704		TIGR_14990_m07817
169	Zinc finger, C2H2 type family protein 292 bp
	K.KIFNDY*SNMKK.H	1	2.204	0.1585	2	TIGR_13647_m00021
170	Zinc finger, C2H2 type family protein 542 bp
	R.LS*NLTNHVR.R	1	2.0035	0.2969		TIGR_14954_m01709
171	Zinc knuckle family protein 637 bp
	R.GETSAFATINQTKGDNTIKSK.K	1	2.2096	0.1601	12	TIGR_12550_m00037
The table describes the peptides identified and the corresponding protein in the ES of adult male Brugia malayi. NTPS – Number of times peptide seen; NSH – Non-specific hits (Peptides matching with more than one protein; the number denotes number of proteins that the peptide has matched hits by BLASTP). Non-specific peptides are highlighted in yellow.
