# Supplementary material for: Brugia malayi Excreted/Secreted Proteins at the Host/Parasite Interface: Stage- and Gender-Specific Proteomic Profiling
Source: PLoS Negl Trop Dis. 2009 Apr 7;3(4):e410. doi: 10.1371/journal.pntd.0000410 (PMC2659452; doi:10.1371/journal.pntd.0000410)
Supplement: Table S3 — AFES Peptide List The table describes the peptides identified and the corresponding protein in the ES of adult female Brugia malayi. NTPS - Number of times peptide seen; NSH - Non-specific hits (Peptides matching with more than one protein; the number denotes number of proteins that the peptide has matched hits by BLASTP). Non-specific peptides are highlighted in yellow. (0.10 MB XLS) [file pntd.0000410.s004.xls]

## Sheet: Table S3-AFES_All Peptides
Table S3- Brugia malayi Secretome - Adult Female ES
	AFES - Detailed Nonredundant Peptides	NTPS	Corr. Score	rCN	NSH	TIGR Acc No.
	28
1	Triosephosphate isomerase, putative 247 bp
	K.GAFTGEISPAMIK.D	1	2.4117	0.4728		TIGR_14940_m00172
	R.QLQAVIDKK.A	1	2.1044	0.3659		TIGR_14940_m00172
	R.KFLVGGNWK.M	5	2.7351	0.37		TIGR_14940_m00172
	R.HIFGESDELIAEK.V	3	4.0958	0.5798		TIGR_14940_m00172
	K.VSADVAQK.T	1	2.2521	0.3951		TIGR_14940_m00172
	K.TRILYGGSVTAENAAELAK.K	1	5.1861	0.5137		TIGR_14940_m00172
	K.TASPEQAQEVHGWIR.E	1	3.8843	0.6102		TIGR_14940_m00172
	R.QLQAVIDKKANWNK.I	1	2.3089	0.4531		TIGR_14940_m00172
	K.KPDIDGFLVGGASLKPDFIK.I	1	3.4391	0.7492		TIGR_14940_m00172
	R.ILYGGSVTAENAAELAK.K	2	3.9798	0.6391		TIGR_14940_m00172
	K.FLVGGNWKMNGNK.A	2	3.7933	0.468		TIGR_14940_m00172
	K.FLVGGNWKM#NGNK.A	1	2.7963	0.2794		TIGR_14940_m00172
	K.FLVGGNWK.M	1	2.1451	0.2755		TIGR_14940_m00172
	K.EKVSADVAQK.T	1	2.313	0.4015		TIGR_14940_m00172
	K.AVNFRQLQAVIDKK.A	1	2.9355	0.2988		TIGR_14940_m00172
	K.ASVDNIIK.F	1	2.221	0.1725		TIGR_14940_m00172
	K.MNGNKASVDNIIK.F	1	3.368	0.42		TIGR_14940_m00172
	K.VSADVAQKTR.I	3	3.3928	0.5676		TIGR_14940_m00172
	23
2	Immunoglobulin I-set domain containing protein 265 bp
	K.NLHIPVGGRAR.W	1	2.2744	0.3019		TIGR_12776_m00031
	K.NLHIPVGGR.A	2	2.1702	0.3433		TIGR_12776_m00031
	K.VGTAGLPSNAVQYDGELIINGVR.E	3	4.4041	0.7172		TIGR_12776_m00031
	R.IPVIGRPPPVM#IDPLEQTVNVNDM#VTYR.C	2	5.0015	0.6758		TIGR_12776_m00031
	R.LIVQKPIQRPR.I	4	2.7023	0.846	1	TIGR_12776_m00031
	R.SAGIRLQWSK.V	7	2.6705	0.4958		TIGR_12776_m00031
	R.VQIDAPKNLHIPVGGR.A	4	4.973	0.578		TIGR_12776_m00031
	22
3	Heparan sulfate, putative 354 bp
	R.RADGRPLGYGVSDNQGILSIPR.A	13	4.8738	0.6231	1	TIGR_13693_m00017
	R.SVDDGTPVDSSPARLDVQK.P	2	2.7491	0.5373		TIGR_13693_m00017
	R.LIVRPASNPLVDPPEQTVSENQPAQFR.C	1	3.93	0.6066	1	TIGR_13693_m00017
	R.SVDDGTPVDSSPAR.L	2	3.6245	0.6818		TIGR_13693_m00017
	R.ADGRPLGYGVSDNQGILSIPR.A	4	3.9842	0.6967	1	TIGR_13693_m00017
	15
4	LL20 15kDa ladder antigen, putative 856 bp
	K.ILDYYENLTGDGKKEAGEK.L	2	4.0462	0.6717	3	TIGR_14992_m10973
	K.ILDYYENLTGDGK.K	1	3.4206	0.5757	3	TIGR_14992_m10973
	R.QIVGDEKMAELKQMK.E	1	2.2758	0.3749	3	TIGR_14992_m10973
	K.KILDYYENLTGDGKK.E	1	3.6487	0.5916	3	TIGR_14992_m10973
	K.QMKESGLGQEELR.A	1	2.2529	0.2977	4	TIGR_14992_m10973
	K.QMKESGLGQEELRAK.V	1	2.4252	0.3679	4	TIGR_14992_m10973
	K.VDEM#LEHVTDEAK.K	1	3.7571	0.3319	4	TIGR_14992_m10973
	K.VDEMLEHVTDEAK.K	4	3.9508	0.3693	4	TIGR_14992_m10973
	R.AKVDEMLEHVTDEAK.K	1	4.6454	0.5901	4	TIGR_14992_m10973
	R.QIVGDEKMAELK.Q	2	3.0128	0.4742	3	TIGR_14992_m10973
	12
5	leucyl aminopeptidase, putative 406 bp
	R.GIFWTSEEQGFLGAK.H	3	3.9667	0.5811		TIGR_15373_m00009
	K.KNAAFKPK.R	2	2.5522	0.3525		TIGR_15373_m00009
	R.MVGSDSLEEAIDFLAK.S	5	5.5827	0.6236		TIGR_15373_m00009
	K.IVVTAQQFKGYPQTVK.Y	1	3.6448	0.5236		TIGR_15373_m00009
	K.SVTSFSINSPHTGSGAEGAR.I	1	4.1433	0.6386		TIGR_15373_m00009
	11
6	Bm-MIF-1, identical 115 bp
	K.LLADELKIPKNR.C	4	4.1403	0.5944		TIGR_14930_m00337
	K.KASNVVAK.A	6	2.9043	0.3883		TIGR_14930_m00337
	K.LLADELKIPK.N	1	2.3194	0.4796		TIGR_14930_m00337
	8
7	galectin, putative 280 bp
	R.SKLTEPFEPGQTLLVKGK.T	1	2.4822	0.5965		TIGR_14731_m01012
	K.LTEPFEPGQTLLVK.G	1	2.8883	0.5142		TIGR_14731_m01012
	K.LTEPFEPGQTLLVKGK.T	1	2.8125	0.5144		TIGR_14731_m01012
	K.NGDIALHFNPR.F	1	2.858	0.5054	1	TIGR_14731_m01012
	K.SLLIFATPEKKGK.R	1	2.6772	0.5741		TIGR_14731_m01012
	K.YYPVPYESGLSGEGLVPGK.S	1	2.4476	0.5171		TIGR_14731_m01012
	K.GIGFDLEIK.N	1	1.9747	0.1917		TIGR_14731_m01012
	R.FDEKAIVR.N	1	2.8075	0.4218		TIGR_14731_m01012
	6
8	Fibulin-1 precursor, putative 682 bp
	K.QCINLLGSYK.C	6	2.4575	0.3375		TIGR_14972_m07883
9	Gamma-glutamyltranspeptidase family protein 314 bp
	K.AYTDWIFSR.M	1	1.9254	0.3233		TIGR_13531_m00015
	K.TSKEVLK.R	4	2.6277	0.3056		TIGR_13531_m00015
	R.AIATPGEIAGYWLAFKR.F	1	3.4787	0.6032		TIGR_13531_m00015
10	Phosphatidylethanolamine-binding protein 171 bp
	R.RLQVPKINSR.A	2	3.0566	0.4887		TIGR_14956_m00481
	K.FAENEITPNIIPNSPAK.L	1	2.9709	0.5791		TIGR_14956_m00481
	K.YKLGDPIAGNFFLAQNEG.-	2	3.1482	0.6231		TIGR_14956_m00481
	R.LQVPKINSR.A	1	2.1254	0.4297		TIGR_14956_m00481
	5
11	Cuticular glutathione peroxidase precursor, putative 223 bp
	K.YVRPGHGWEPHK.N	1	2.6663	0.4739		TIGR_14972_m07803
	K.LEVNGENDHPLYK.F	1	3.4648	0.3879		TIGR_14972_m07803
	K.IGKQFLKPK.Q	2	2.9477	0.4871		TIGR_14972_m07803
	R.HQLIYDPIGTNDVIWNFEK.F	1	3.7975	0.6785		TIGR_14972_m07803
	4
12	gag protein-related 143 bp
	R.IFQLLHEGR.G	4	2.4342	0.2161	1	TIGR_14941_m00155
13	hypothetical protein 1073 bp
	R.KYNAELGKDR.Y	4	2.3964	0.2892		TIGR_14981_m02423
	3
14	A-macroglobulin complement component family protein 834 bp
	R.KLFPETWVWSNMR.T	1	3.5978	0.5774		TIGR_14654_m00080
	K.AVYFPIVPTK.I	2	2.44	0.5853		TIGR_14654_m00080
15	Aminopeptidase W07G4_4 in chromosome V, putative 513 bp
	R.TLRGHQGPAAFLLK.G	3	3.3143	0.461		TIGR_14992_m10878
16	Hypothetical 49_0 kDa Trp-Asp repeats containing protein F55F8_5 inchromosome I_-related 433 bp
	R.HIPSHT*LS*VPT*DITVDK.L	3	2.641	0.2488		TIGR_14990_m07713
17	Immunoglobulin I-set domain containing protein 4791 bp
	K.KGIEDQFIAIGK.S	2	3.7314	0.5817		TIGR_13877_m00097
	K.VVLSNEEGDAESSAK.L	1	3.3304	0.5205		TIGR_13877_m00097
18	PCI domain containing protein 482 bp
	K.ATDVLDRSENGNKR.W	3	2.5351	0.2117		TIGR_13902_m00089
	2
19	basement membrane proteoglycan, putative 515 bp
	K.YGGKPPRPIATPNDQVVK.I	2	3.9737	0.6814		TIGR_13522_m00031
20	conserved hypothetical protein 309 bp
	K.QIDNKPK.K	2	2.3491	0.1079		TIGR_14990_m08109
21	conserved hypothetical protein 773 bp
	-.MVKKANS*GM#LK.K	1	2.3555	0.2571		TIGR_14950_m01851
	R.LAQLADIS*EAK.K	1	2.2515	0.2653		TIGR_14950_m01851
22	cyanate hydratase family protein 165 bp
	K.VQKGVTWK.S	2	2.1253	0.4233		TIGR_14919_m00197
23	Cysteine-rich, acidic integral membrane protein precursor_-related 468 bp
	R.NIPFGRNVAFDR.N	2	2.5702	0.4071		TIGR_14148_m00009
24	dynein 2 light intermediate chain-related 140 bp
	K.DRAALEGR.S	2	2.1088	0.3351		TIGR_14610_m00101
25	exonuclease family protein 648 bp
	K.LNGVR.L	2	1.9825	0.2266		TIGR_14992_m11178
26	Formin Homology 2 Domain containing protein 1023 bp
	K.T*FVRQAENDLFPEK.M	2	2.722	0.2686	1	TIGR_13150_m00082
27	Glycosyl hydrolases family 31 protein 906 bp
	R.IGVEGRYEPTMPLPR.A	2	3.6364	0.5891		TIGR_14972_m07829
28	G-patch domain containing protein 936 bp
	R.DALMALTARQGFRVK.D	2	2.0351	0.2208		TIGR_13825_m00092
29	hypothetical protein 197 bp
	K.IIKEQQELLNEGKFTK.A	2	4.0943	0.6105		TIGR_14039_m00116
30	hypothetical protein 216 bp
	K.LDVYDEKIILALRAR.L	2	1.9947	0.232		TIGR_14518_m00086
31	hypothetical protein 336 bp
	R.EAHATLK.Q	2	2.3403	0.2691		TIGR_14972_m07281
32	Melibiase family protein 415 bp
	R.TIIDYYDHHQDK.H	2	3.2612	0.4901		TIGR_14992_m11090
33	Myosin tail family protein 1985 bp
	K.LMEDLQVEEDK.V	2	2.6852	0.1834	1	TIGR_14992_m10936
34	myotactin form B, putative 2528 bp
	K.AT*FPSGPPR.N	1	2.229	0.1619		TIGR_15059_m00091
	K.VVDQKQRVSEASPEGSAR.T	1	3.3037	0.5692		TIGR_15059_m00091
35	Nematode cuticle collagen N-terminal domain containing protein 291 bp
	K.GLRGIDGPIGNDGR.D	2	3.0567	0.6211		TIGR_13939_m00062
36	PCI domain containing protein 389 bp
	K.LWHQLT*VELR.K	2	2.5001	0.3645		TIGR_14442_m00128
37	Prion-like-, putative 626 bp
	R.FTIKPMNIQAVENEPAR.F	2	2.5766	0.3123	1	TIGR_14848_m00007
38	putative anaphase promoting complex subunit 11 380 bp
	K.S*EGFANSLGETVQGGSFR.L	2	2.4266	0.4712		TIGR_14972_m07220
39	putative RNA binding protein 205 bp
	K.NQVQAS*DPKN.-	2	2.2716	0.2975		TIGR_14979_m04546
40	Transaldolase, putative 220 bp
	K.DYNRETDPGVQNVR.K	2	3.0148	0.5407		TIGR_12949_m00009
	1
41	1300013D05Rik protein-related 348 bp
	K.EKESGIEAIEK.P	1	1.9739	0.123		TIGR_12698_m00331
42	2,3-bisphosphoglycerate-independent phosphoglycerate mutase, putative 184 bp
	K.AVEATDIAIGR.I	1	2.141	0.5417		TIGR_13047_m00009
43	26S proteasome regulatory chain 4, putative 727 bp
	R.KIELPK.P	1	2.4806	0.1258		TIGR_14980_m02817
44	2-oxoglutarate dehydrogenase, E2 component, dihydrolipoamide succinyltransferase, putative 106 bp
	-.MNKTIEIRAPK.I	1	2.2179	0.1175		TIGR_14951_m00201
45	60S ribosomal protein L34, putative 114 bp
	K.RLKTVTR.A	1	2.2806	0.2402		TIGR_14942_m00199
46	9ORF binding protein 1, putative 195 bp
	K.TVFADGLAAKSGLVCK.G	1	2.3018	0.4171		TIGR_15192_m00026
47	Adducin-related protein 1, putative 760 bp
	K.EDLSEMERR.K	1	2.186	0.3105		TIGR_15168_m00058
48	ADP-ribosylation factor-like protein 2, putative 184 bp
	R.M#DDCKRELGSLLVEER.L	1	2.2712	0.2455		TIGR_13401_m00088
49	Alpha-2-macroglobulin family N-terminal region containing protein 302 bp
	K.ATEPLSTITYQVIAR.G	1	3.6198	0.5412		TIGR_14654_m00079
50	Alpha-catulin, putative 622 bp
	R.PGVS*QSTIGSHR.N	1	1.9611	0.092		TIGR_14990_m07725
51	aminotransferase, class V family protein 407 bp
	K.AAQVALSGLQS*YSK.H	1	2.2933	0.1169		TIGR_15506_m00008
52	Ankyrin repeat 242 bp
	-.M#YEKHTKTLEAAR.T	1	2.3642	0.33		TIGR_14980_m02836
53	Apical junction molecule protein 1, isoform d-related 1065 bp
	R.DKLDQIAR.E	1	2.036	0.1949		TIGR_14961_m05089
54	Aromatic-L-amino-acid decarboxylase, putative 530 bp
	R.MVASEEMNQALLTK.L	1	1.9445	0.2907		TIGR_14975_m04334
55	Aspartyl aminopeptidase, putative 467 bp
	-.M#NSWQASSEVRK.A	1	2.3155	0.1307		TIGR_14250_m00296
56	Biopterin-dependent aromatic amino acid hydroxylase family protein 506 bp
	K.T*WELVFNK.L	1	1.9798	0.3507		TIGR_14981_m02410
57	Biotin/lipoate A/B protein ligase family protein 349 bp
	R.TSHLMAPIM#LLSGHDGEIY*T*AK.F	1	2.2879	0.0866		TIGR_14518_m00083
58	Brix domain containing protein 334 bp
	R.EGEKAALLELGPRFT*LR.L	1	2.2801	0.1863		TIGR_14977_m04928
59	Bromodomain containing protein 1009 bp
	K.SQKEVEIK.K	1	2.3812	0.1738	1	TIGR_14707_m00128
60	Bromodomain containing protein 1664 bp
	K.NSLINLRR.S	1	2.2908	0.0916		TIGR_14921_m00199
61	BTB/POZ domain containing protein 639 bp
	K.MELEIIEEVVKK.E	1	2.2168	0.1756		TIGR_14253_m00150
62	Calcium binding EGF domain containing protein 3032 bp
	K.YFQFSIKEEANK.A	1	2.4958	0.2354		TIGR_14979_m04598
63	cathepsin B-like cysteine proteinase, putative 384 bp
	K.QVILSADDLLSCCK.T	1	1.9897	0.1829		TIGR_14961_m05243
64	CGI-90 protein-related 308 bp
	R.FM#YDALKM#AEKALDNEGER.S	1	2.2709	0.1253		TIGR_14990_m07951
65	chitin synthase 1, chs-1 1321 bp
	K.FEPSAVMKLLRLM#NAK.N	1	2.2468	0.0866		TIGR_14967_m01570
66	Collagen alpha, putative 1772 bp
	R.HSQATEIPR.C	1	2.2248	0.4491		TIGR_15520_m00030
67	collagen col-34 - Caenorhabditis elegans, putative 304 bp
	K.GPQGPDGQPGADGAPGQPGPPGPPGS*PGER.G	1	2.2532	0.4229		TIGR_14972_m07000
68	conserved hypothetical protein 1063 bp
	K.ANKNLGEMAPAYFDR.M	1	2.7362	0.2699		TIGR_14929_m00388
69	conserved hypothetical protein 1193 bp
	K.FLLAYQSLSINDK.K	1	2.2761	0.2649		TIGR_14278_m00072
70	conserved hypothetical protein 1514 bp
	-.MLENDEMAIRLK.A	1	3.1794	0.2733		TIGR_14101_m00154
71	conserved hypothetical protein 1850 bp
	R.DTNLGHFSRLPAS*T*GQIFPR.Q	1	2.2289	0.1937		TIGR_14972_m07925
72	conserved hypothetical protein 1901 bp
	K.KT*QNLSTTENELKQIEDR.I	1	2.2282	0.1668		TIGR_14773_m00923
73	conserved hypothetical protein 203 bp
	K.T*QPSLFM#KK.Q	1	1.9576	0.2837		TIGR_14364_m00215
74	conserved hypothetical protein 210 bp
	K.ENNNNK.-	1	1.9157	0.117		TIGR_14972_m07842
75	conserved hypothetical protein 231 bp
	R.FILNGVCVILR.G	1	1.9366	0.1443		TIGR_13350_m00129
76	conserved hypothetical protein 2899 bp
	K.M#CKVVSTQSSTKPGCIILLSSINAASCADK.I	1	2.5988	0.2609		TIGR_14972_m07377
77	conserved hypothetical protein 347 bp
	R.LNCEINDLAESLREQK.V	1	2.2962	0.1251		TIGR_12744_m00070
78	conserved hypothetical protein 396 bp
	K.KSAGDQWTR.I	1	2.4749	0.3544		TIGR_15059_m00092
79	conserved hypothetical protein 532 bp
	R.DVGELLLLHSPK.Q	1	2.3458	0.2059		TIGR_14589_m00211
80	conserved hypothetical protein 620 bp
	R.IDAELEILAR.K	1	1.9676	0.1193	1	TIGR_12893_m00009
81	conserved hypothetical protein 868 bp
	-.MESSSKLDS*AIFIKK.L	1	2.2772	0.1979		TIGR_14977_m04972
82	conserved hypothetical protein 924 bp
	K.SVDDERVDVLR.S	1	2.245	0.1517		TIGR_14992_m11379
83	Conserved hypothetical protein, putative 417 bp
	K.FVLLVEKVPEK.D	1	2.2592	0.1163		TIGR_14979_m04637
84	Cuticlin 1 precursor, putative 182 bp
	R.NSFEGHVYVK.G	1	2.4885	0.291		TIGR_14264_m00012
85	Cuticlin 1 precursor, putative 330 bp
	R.YEILEGGPSGTPVR.Y	1	3.1331	0.5693		TIGR_15429_m00010
86	dihydrolipoyl dehydrogenase, mitochondrial precursor, putative 465 bp
	K.LTGGGEEKIVTR.N	1	3.4519	0.604		TIGR_14794_m00099
87	DNA gyrase/topoisomerase IV, A subunit family protein 1178 bp
	R.YGRLLIMT*DQDPDGS*HIK.G	1	2.3008	0.2761		TIGR_14979_m04421
88	Dolichyl-diphosphooligosaccharide--protein glycosyltransferase 48 kDasubunit precursor, putative 449
	R.EKIEEYPGAVGR.S	1	2.463	0.1947		TIGR_14959_m00539
89	E1-like protein-activating enzyme Gsa7p/Apg7p containing protein 647 bp
	K.MGGSPARLGENDESATVLGATPHQIRS*FLS*R.F	1	3.5544	0.3128		TIGR_14972_m07642
90	EF hand family protein 221 bp
	R.QVFNVFDTDGSGAIGIDELESAMR.N	1	2.4989	0.3669		TIGR_14948_m00291
91	EGF-like domain containing protein 2429 bp
	-.MSQDKCHPTAM#DK.K	1	2.3526	0.2387		TIGR_14979_m04650
92	Elongation factor Tu GTP binding domain containing protein 885 bp
	K.KISIPEKDILS*K.L	1	2.2186	0.3736		TIGR_14351_m00110
93	Endonuclease/Exonuclease/phosphatase family protein 1016 bp
	K.HLHY*PLKRYK.I	1	2.6215	0.2304		TIGR_12649_m00087
94	enolase, putative 436 bp
	K.VNQIGSVTESIDAANLAR.K	1	3.6366	0.645		TIGR_14703_m00079
95	Erv1 / Alr family protein 583 bp
	K.NVVTVAAINCADIVNQK.I	1	2.3394	0.1252		TIGR_14972_m06976
96	Ets-domain containing protein 439 bp
	K.FLPPYNL.-	1	1.9534	0.2101		TIGR_14972_m07807
97	excretory/secretory protein Juv-p120 precursor-related 415 bp
	K.NS*PSQLLVQQIEK.G	1	2.2015	0.1645		TIGR_14333_m00012
98	exonuclease family protein 831 bp
	R.MPVELSVDDILDPANDK.S	1	2.4754	0.3118		TIGR_14208_m00923
99	Eye-specific diacylglycerol kinase, putative 747 bp
	K.GERIAQCS*HARITT*S*K.A	1	2.2637	0.2038		TIGR_14975_m04421
100	FAT domain containing protein 3896 bp
	R.RADVITRR.I	1	2.2528	0.2881		TIGR_14977_m05014
101	F-box-like/WD-repeat protein ebi_-related 687 bp
	K.EKQQEKLMGMDPAVK.D	1	2.5046	0.1991		TIGR_14961_m05040
102	Formin Homology 2 Domain containing protein 657 bp
	R.S*DRNLLHYIVEQFENKK.S	1	2.2922	0.0821		TIGR_14765_m00799
103	fumarylacetoacetate hydrolase domain containing 1, putative 215 bp
	-.MVLQLSNFRS*LGKK.I	1	1.9336	0.3486		TIGR_14972_m07024
104	Galactosyltransferase family protein 413 bp
	R.LKTTKPR.D	1	1.9434	0.2655		TIGR_12737_m00156
105	Gex interacting protein protein 4, isoform c-related 645 bp
	K.DEAKRAK.Q	1	2.3389	0.1495		TIGR_14973_m02692
106	Glycosyl hydrolase family 20, catalytic domain containing protein 487 bp
	K.SIEKAWPR.L	1	2.3063	0.4575		TIGR_14174_m00063
107	Glycosyl hydrolase family 20, catalytic domain containing protein 620 bp
	K.ENKNK.G	1	2.0356	0.101		TIGR_14992_m10819
108	Glycosyl hydrolases family 31 protein 919 bp
	R.ILIDEKEPSIRPR.F	1	3.3206	0.4845		TIGR_14992_m11062
109	glycyl-tRNA synthetase, putative 763 bp
	R.CRET*LFGRDIISLAR.L	1	2.5067	0.1606		TIGR_14656_m00224
110	Golgi autoantigen, golgin subfamily A member 5, putative 570 bp
	K.LAEKDIELAK.L	1	2.1299	0.2274		TIGR_14971_m02786
111	HAD-superfamily hydrolase, subfamily IA, variant 3 containing protein 285 bp
	R.ASIEVRS*LTAEVLR.Q	1	2.3254	0.1572		TIGR_14950_m01803
112	heavy neurofilament protein-related 332 bp
	K.FAEAPK.E	1	2.0732	0.2574		TIGR_14975_m04412
113	Helicase conserved C-terminal domain containing protein 800 bp
	R.NTYDTVAELQHMLS*KYLIR.R	1	2.2383	0.1673		TIGR_14077_m00079
114	Helix-loop-helix DNA-binding domain containing protein 377 bp
	K.DRELMLR.Q	1	2.007	0.1825		TIGR_13415_m00436
115	Hint module family protein 792 bp
	K.FVVLETESGRK.L	1	2.2846	0.4125		TIGR_14248_m00663
116	Histone deacetylase 1, putative 481 bp
	K.QFNKQM#LK.F	1	2.22	0.2298		TIGR_13464_m00243
117	Homeodomain interacting protein kinase protein 1, isoform b, putative 828 bp
	K.FNPLPLS*S*IR.P	1	1.9128	0.2115		TIGR_14569_m00222
118	Hypothetical 65_5 kDa Trp-Asp repeats containing protein F02E8_5 inchromosome X_-related 513 bp
	R.HGSSTSLAGSSDR.T	1	2.0702	0.375		TIGR_14961_m05227
119	hypothetical protein 105 bp
	R.AVTVGDARLLR.N	1	2.2925	0.1527		TIGR_12992_m00075
120	hypothetical protein 108 bp
	-.M#QNPTAIM#M#K.V	1	1.9278	0.0965		TIGR_14954_m01626
121	hypothetical protein 1084 bp
	R.VT*VLQNMLHMLLVEEGR.L	1	2.2806	0.097		TIGR_14974_m00795
122	hypothetical protein 124 bp
	R.QRRVT*DGVLR.K	1	2.4414	0.2155		TIGR_14155_m00014
123	hypothetical protein 126 bp
	R.VS*RAVERILR.L	1	1.9556	0.0835		TIGR_14527_m00109
124	hypothetical protein 130 bp
	R.ATVEDEQTR.Q	1	2.4171	0.4948		TIGR_13987_m00026
125	hypothetical protein 133 bp
	R.TSCVAS*AAGSLKR.-	1	2.2513	0.1989		TIGR_15099_m00102
126	hypothetical protein 1457 bp
	R.LRNAITSPTAT*R.A	1	2.2525	0.1604		TIGR_14954_m01606
127	hypothetical protein 148 bp
	K.SYSIVKESM#RY*NDSK.E	1	2.2146	0.1833		TIGR_14317_m00267
128	hypothetical protein 157 bp
	R.FHLRS*TNK.R	1	1.9099	0.1114		TIGR_14958_m00339
129	hypothetical protein 163 bp
	R.RNNLSGELLVLR.D	1	2.0182	0.4669		TIGR_13195_m00043
130	hypothetical protein 175 bp
	K.M#YIEDGIAT*K.S	1	2.0198	0.2644		TIGR_14942_m00197
	K.QIDQKIAEISEKK.H	1	2.2039	0.3312		TIGR_15134_m00046
131	hypothetical protein 1832 bp
	R.S*LIIIYNLLSCVGNR.L	1	2.2522	0.2524		TIGR_14975_m04339
132	hypothetical protein 198 bp
	K.EIVLSTYHRFLRLSEVPCVR.L	1	2.2808	0.2136		TIGR_14652_m00406
133	Hypothetical protein 204 bp
	-.MEDSVFLSTPVNAT*AAVT*VPHK.M	1	2.216	0.1967		TIGR_14506_m00153
134	Hypothetical protein 206 bp
	R.T*ERMSQNNQSSINVIHSK.T	1	2.377	0.2626		TIGR_14538_m00484
135	hypothetical protein 225 bp
	R.GNXMIATKPPIG.-	1	2.0455	0.3306		TIGR_14977_m04918
136	hypothetical protein 243 bp
	R.RFLAAFSQDGIM#NILEALKGY*GK.E	1	2.3902	0.1816		TIGR_14979_m04517
137	hypothetical protein 247 bp
	R.AANET*LAKIEQQERNFY*K.T	1	2.3769	0.1581		TIGR_14302_m00072
138	hypothetical protein 257 bp
	K.FICHDKLNLT*LTNR.H	1	2.6315	0.1384		TIGR_14992_m10985
139	hypothetical protein 299 bp
	K.CIT*NNSIVLWDIQQIT*K.K	1	2.3549	0.2552	3	TIGR_12528_m00040
140	Hypothetical protein 304 bp
	R.MMPLGYNXQNK.N	1	2.5404	0.3631		TIGR_14745_m00042
141	hypothetical protein 317 bp
	K.KDADLY*LRK.L	1	2.2571	0.2218		TIGR_13432_m00243
142	hypothetical protein 3229 bp
	K.ARSLTGLAHVVDT*R.A	1	2.2827	0.1414		TIGR_14990_m08143
143	hypothetical protein 325 bp
	R.IPTSVYGNALFDVSLLSELFDGDDGSK.C	1	2.2057	0.2313		TIGR_14364_m00217
144	hypothetical protein 332 bp
	R.TRNVATNAANAVR.T	1	2.2838	0.4115		TIGR_14977_m04858
145	hypothetical protein 367 bp
	K.VFGEVY*NSRGKLNDM#Y*R.R	1	2.4179	0.1966		TIGR_13545_m00020
146	hypothetical protein 400 bp
	K.LS*EKXNIHSEPFNK.K	1	2.3191	0.2617		TIGR_14963_m01783
147	hypothetical protein 430 bp
	K.LSIKTVPGSS*IKIGS*R.K	1	2.3258	0.1571		TIGR_14284_m00378
148	hypothetical protein 446 bp
	K.LKDNY*VMPLLTGK.H	1	2.3786	0.3238		TIGR_14961_m05215
149	hypothetical protein 496 bp
	K.RDLIGAKEILLR.Q	1	2.2886	0.1869		TIGR_14961_m04929
150	Hypothetical protein 536 bp
	-.MS*GFS*PSR.T	1	1.9854	0.1587		TIGR_13614_m00047
151	hypothetical protein 572 bp
	R.ALLAK.L	1	2.0676	0.1066	2	TIGR_13920_m00442
152	hypothetical protein 586 bp
	K.AGKTIAQLPK.I	1	2.4516	0.1634		TIGR_14771_m00162
153	hypothetical protein 589 bp
	R.NLLDKNDFRR.E	1	2.0627	0.097		TIGR_14979_m04630
154	hypothetical protein 600 bp
	K.SIDSQSVDESLLIK.K	1	2.2643	0.3153		TIGR_14979_m04629
155	hypothetical protein 672 bp
	K.LLELDEER.Q	1	2.2422	0.2717		TIGR_14954_m01725
156	hypothetical protein 68 bp
	-.M#SKLEGKLK.L	1	2.0182	0.2361		TIGR_15119_m00057
157	hypothetical protein 696 bp
	R.T*FLLQPNK.L	1	1.961	0.121		TIGR_14972_m07550
158	hypothetical protein 720 bp
	K.ENLDIDVSSPTLCR.Y	1	2.2015	0.1237		TIGR_14271_m00288
159	hypothetical protein 76 bp
	K.T*AQENCRKAIELK.G	1	2.2583	0.0945		TIGR_14706_m00057
160	hypothetical protein 863 bp
	R.QPSDIS*AS*PVHIIAAK.D	1	2.2378	0.2637		TIGR_14250_m00295
161	hypothetical protein 877 bp
	R.ELLCDYYTNVVK.P	1	2.3274	0.1503		TIGR_12579_m00069
162	hypothetical protein 91 bp
	R.LLNEVK.T	1	2.0575	0.0885		TIGR_14961_m04946
163	hypothetical protein 915 bp
	K.IAHYDDENVS*K.A	1	2.4692	0.111		TIGR_13313_m00086
164	hypothetical protein 972 bp
	R.NLEQRDLENAISK.I	1	2.2093	0.1448		TIGR_14992_m11124
165	hypothetical protein 974 bp
	R.ISAQDLAAT*PIS*PNLLPILM#HAR.L	1	2.3337	0.2032		TIGR_14972_m07777
166	hypothetical protein, conserved 673 bp
	R.SHFIY*SNANIKDGIRK.N	1	2.4039	0.1738		TIGR_14553_m00039
167	hypothetical protein, conserved 702 bp
	K.T*KS*TVVVKANK.V	1	2.2395	0.1679		TIGR_13138_m00177
168	Immunoglobulin I-set domain containing protein 399 bp
	R.T*KT*LMFFMIKENLDK.I	1	2.2083	0.268		TIGR_12610_m00011
169	Immunoglobulin I-set domain containing protein 685 bp
	K.LTLNIGGSAK.L	1	1.9318	0.2278		TIGR_14779_m00774
170	Inhibitor of Apoptosis domain containing protein 2455 bp
	K.HLKVMEAM#K.A	1	2.0515	0.1895		TIGR_14990_m08104
171	Integrase core domain containing protein 572 bp
	R.S*LMT*QVKVSNFLAK.G	1	2.5118	0.2669	8	TIGR_13029_m00009
172	kap beta 3 protein, putative 1103 bp
	K.YHSSFYGPMLNALSDEYPEVR.Q	1	2.296	0.4141		TIGR_14961_m05282
173	KH domain containing protein 614 bp
	R.T*IHLTVLYPTKR.V	1	2.111	0.2523		TIGR_13311_m00340
174	KIAA1997 protein-related 734 bp
	R.FIENY*ACILNKK.R	1	2.4142	0.1244		TIGR_12828_m00021
175	KMQK697-related 396 bp
	K.NLQEEIRAK.D	1	2.4584	0.2583		TIGR_12442_m00022
176	Krr1 family protein 659 bp
	R.LYSGQKFFTSEDK.R	1	2.3853	0.0807		TIGR_14977_m05099
177	Kunitz/Bovine pancreatic trypsin inhibitor domain containing protein 1182 bp
	R.MGPPNVCCLEKLLPVSEK.I	1	2.2169	0.0867		TIGR_12849_m00037
178	Lectin C-type domain containing protein 622 bp
	K.TTVKFAFT*AT*IGK.S	1	2.5829	0.3009		TIGR_14972_m07815
179	Low-density lipoprotein receptor-related protein, putative 810 bp
	K.VY*RSALPK.G	1	1.9726	0.377		TIGR_14040_m00266
180	Mammalian fe65 homolog protein 1, isoform c, putative 609 bp
	K.TIEAACKLRY*QK.V	1	2.3424	0.3256		TIGR_14982_m02253
181	MFP2, putative 348 bp
	K.TAKGAELLGNLHMK.M	1	2.3609	0.2644		TIGR_14971_m02817
182	MGC80090 protein-related 211 bp
	R.MREEVADSVSEIVLK.A	1	2.3345	0.2037		TIGR_13695_m00204
183	Mpp10 protein 943 bp
	K.VGINLIR.T	1	2.3413	0.0946	1	TIGR_14575_m00063
184	N(4)-(Beta-N-acetylglucosaminyl)-L-asparaginase, putative 185 bp
	R.KY*PNFMGAIVAVDKK.G	1	2.3922	0.1671		TIGR_12803_m00025
185	Nhl domain containing protein 3-related 678 bp
	R.DCSDHTVIPFS*IAIKR.L	1	2.3227	0.358		TIGR_14977_m04969
186	NOL1/NOP2/sun family putative RNA methylase containing protein 739 bp
	K.IQGNVS*PKAVK.R	1	1.921	0.2509		TIGR_14943_m00197
187	Papain family cysteine protease containing protein 314 bp
	K.SIDWRTSGAVTK.V	1	2.6409	0.2706		TIGR_14387_m00341
188	Patched family protein 829 bp
	K.HFDKNSSR.S	1	2.2797	0.3075		TIGR_14972_m07360
189	Peptide methionine sulfoxide reductase family protein 210 bp
	K.LNLSNEEVVSSLLATK.V	1	2.3295	0.2209		TIGR_13644_m00284
190	peptidyl-prolyl cis-trans isomerase, FKBP-type family protein 426 bp
	K.KILVEGK.G	1	2.1282	0.2521		TIGR_15451_m00017
191	Phosphatidylinositol 3- and 4-kinase family protein 1121 bp
	K.PAELFMEILIKMDDADSLR.P	1	2.2758	0.1307		TIGR_14972_m07789
192	Phosphatidylinositol 3- and 4-kinase family protein 2333 bp
	R.Y*EAEM#HCTLILMK.E	1	2.2148	0.2349		TIGR_14646_m00062
193	Pip kinase protein 2, putative 412 bp
	K.EKTKELPT*LK.D	1	2.5338	0.2397		TIGR_15499_m00010
194	potassium voltage-gated channel subfamily H member 6 , putative 436 bp
	R.HLNEPYLS*T*NGSVPTGGPSLKSR.Y	1	2.3257	0.1409		TIGR_14601_m00159
195	Potential global transcription activator SNF2L, putative 1024 bp
	K.QPNVQDFQFYPK.R	1	2.3282	0.2402		TIGR_12698_m00324
196	Probable coatomer beta' subunit, putative 1058 bp
	K.ELTKLPIK.A	1	1.9879	0.1294		TIGR_14972_m07596
197	Probable nucleolar exonuclease_-related 123 bp
	-.MHYFIANLCCNLKFIGEPFQK.V	1	2.3969	0.1067		TIGR_14794_m00095
198	prolyl oligopeptidase family protein 676 bp
	K.DDSVVDDFHGTK.V	1	2.7935	0.5051		TIGR_14037_m00201
199	Protein kinase domain containing protein 420 bp
	K.NRPTFQELNVK.L	1	2.2325	0.3041		TIGR_14950_m01814
200	Protein kinase domain containing protein 518 bp
	K.VTAIKSHPY*FGNR.D	1	2.6206	0.3107		TIGR_13933_m00046
201	Protein kinase domain containing protein 857 bp
	R.GAEGVRGGT*SEVTIRS*GVNK.T	1	2.2779	0.0978		TIGR_14954_m01576
202	protein unc-22, putative 6781 bp
	R.ENLAAEMLDK.P	1	1.9567	0.0835		TIGR_14972_m07587
203	Pumilio-family RNA binding repeat containing protein 274 bp
	K.YVASMDILNEVMKDK.Y	1	2.2903	0.3161		TIGR_14977_m05076
204	R2, identical 203 bp
	K.SIYGDRFEDENFKLK.H	1	2.577	0.2498		TIGR_14702_m00390
205	Ras family protein 212 bp
	R.DSFLEIKKWVNEVER.G	1	2.2969	0.4886		TIGR_14990_m07720
206	replication licensing factor MCM7, putative 617 bp
	K.S*LLLALEGGVDK.N	1	2.9663	0.1481		TIGR_13046_m00069
207	RhoGAP domain containing protein 766 bp
	K.YLM#EHLR.A	1	2.2261	0.2808		TIGR_14519_m00041
208	RhoGEF domain containing protein 1571 bp
	K.KTELSSR.A	1	1.9445	0.2242		TIGR_12491_m00042
209	Ribosome biogenesis protein BMS1 homolog_-related 1078 bp
	-.M#GVDENTGK.S	1	2.3944	0.3254		TIGR_14992_m11346
210	RNA binding protein, putative 275 bp
	K.KPISVVPK.G	1	2.2029	0.1083	1	TIGR_14583_m00117
211	RNA recognition motif_ 579 bp
	R.M#ALAET*RLVSETR.E	1	2.3568	0.1126		TIGR_15200_m00009
212	Ryanodine Receptor TM 4-6 family protein 5072 bp
	K.M#AENLHELWAMR.K	1	1.918	0.185		TIGR_14979_m04538
213	S1 RNA binding domain containing protein 1795 bp
	K.M#VERILIVATQK.N	1	2.285	0.2861		TIGR_12601_m00332
214	SNARE domain containing protein 1084 bp
	R.ENNT*RIALR.N	1	2.2799	0.265		TIGR_13818_m00232
215	Snf5 homolog R07E5_3 - Caenorhabditis elegans, putative 539 bp
	R.LNSDILT*AIIM#PK.M	1	2.2628	0.088		TIGR_14980_m02744
216	Timeless protein 1048 bp
	R.T*KRIIES*DSE.-	1	2.4495	0.4603		TIGR_14593_m00151
217	translation elongation factor aEF-2, putative 855 bp
	K.MVPT*SDKGR.F	1	2.009	0.1952		TIGR_14930_m00346
218	Transmembrane GTPase fzo-1, putative 779 bp
	R.VSSKLSRPNIFILNNR.W	1	2.2321	0.153		TIGR_13442_m00055
219	Transthyretin-like family protein 143 bp
	R.IVDIDTGPDPDDTLDEKIVDANGK.F	1	4.6053	0.6693		TIGR_12984_m00011
220	tRNA modification GTPase TrmE family protein 1828 bp
	K.M#T*VKVNERVGLLK.Y	1	2.293	0.111		TIGR_14990_m08084
221	Tryparedoxin_-related 164 bp
	K.VQDEGQVDARKLAK.E	1	2.2756	0.1039		TIGR_14956_m00491
222	Trypsin Inhibitor like cysteine rich domain containing protein 662 bp
	K.EKSHS*IDIIVKGQS*SELK.E	1	2.4011	0.1181		TIGR_14947_m01148
223	U2 auxiliary factor 65 kDa subunit, putative 502 bp
	R.KEGPLAPPLDAK.I	1	2.3317	0.1736		TIGR_13501_m00079
224	Ubiquitin carboxyl-terminal hydrolase family protein 498 bp
	-.M#NSPCKHIGINQRALSK.T	1	2.2908	0.3407		TIGR_14582_m00060
225	Ubiquitin-conjugating enzyme family protein 159 bp
	-.M#AEEEAIGVT*RLKK.E	1	2.2542	0.0963		TIGR_13501_m00080
226	Uncoordinated protein 34, isoform a-related 285 bp
	R.SIGSDTASST*NAVGNGTLR.R	1	2.4705	0.1012		TIGR_14992_m10894
227	VAB-19-related 658 bp
	R.EIAES*LWLIPS*R.D	1	2.2851	0.414		TIGR_14975_m04441
228	Variant SH3 domain containing protein 591 bp
	K.KQNDSNATRIK.I	1	2.2075	0.0839		TIGR_14615_m00139
229	Viral A-type inclusion protein repeat containing protein 1274 bp
	K.VALSNLQNVLR.D	1	2.3495	0.3413		TIGR_13555_m00075
230	von Willebrand factor type A domain containing protein 634 bp
	K.DQVVKLSET*NVHDK.I	1	1.9468	0.2189		TIGR_14972_m07892
231	von Willebrand factor type A domain containing protein 945 bp
	R.QTLGLGR.D	1	1.932	0.1019		TIGR_14916_m00475
232	Wnt-2 protein precursor, putative 374 bp
	R.PT*CLTLQGLS*PGQARICELFR.D	1	2.2224	0.1704		TIGR_14972_m07462
233	Zinc finger in N-recognin family protein 2021 bp
	K.T*T*SSRSRALPLCTFASTAK.Q	1	2.2939	0.0883		TIGR_14990_m07817
234	Zinc finger protein, putative 326 bp
	R.NAELSKEVEGLK.R	1	2.4071	0.1057		TIGR_14979_m04395
235	Zinc finger, C2H2 type family protein 506 bp
	K.HFSDSLNVADY*RES*TNEGSKT*DK.R	1	2.2457	0.0877		TIGR_13685_m00019
236	Zinc finger, C2H2 type family protein 854 bp
	-.MSRS*VDDLGLQQPSIPT*GR.L	1	2.5338	0.0803		TIGR_13358_m00043
237	Zinc finger, ZZ type family protein 1616 bp
	R.EAY*LLRQHKER.L	1	2.2029	0.154		TIGR_14990_m07681
The table describes the peptides identified and the corresponding protein in the ES of adult female Brugia malayi. NTPS – Number of times peptide seen; NSH – Non-specific hits (Peptides matching with more than one protein; the number denotes number of proteins that the peptide has matched hits by BLASTP). Non-specific peptides are highlighted in yellow.
