# Supplementary material for: Brugia malayi Excreted/Secreted Proteins at the Host/Parasite Interface: Stage- and Gender-Specific Proteomic Profiling
Source: PLoS Negl Trop Dis. 2009 Apr 7;3(4):e410. doi: 10.1371/journal.pntd.0000410 (PMC2659452; doi:10.1371/journal.pntd.0000410)
Supplement: Table S4 — MFES Peptide List. The table describes the peptides identified and the corresponding protein in the ES of microfilariae of Brugia malayi. NTPS - Number of times peptide seen; NSH - Non-specific hits (Peptides matching with more than one protein; the number denotes number of proteins that the peptide has matched hits by BLASTP). Non-unique peptides are highlighted in yellow. (0.19 MB XLS) [file pntd.0000410.s005.xls]

## Sheet: Table S4-MFES_All Peptides
Table S4- Brugia malayi Secretome - Microfilarial ES
	MFES - Detailed Nonredundant Peptides	NTPS	Corr. Score	rCN	NSH	TIGR Acc No.
	27
1	histone H4, putative 103 bp
	R.DNIQGITKPAIR.R	2	3.1685	0.5064	1	TIGR_12698_m00330
	R.KTVTAMDVVYALKR.Q	3	5.0284	0.6964	1	TIGR_12698_m00330
	R.KTVTAM#DVVYALKR.Q	3	4.4447	0.6325	1	TIGR_12698_m00330
	R.ISGLIYEETRGVLK.V	2	3.0247	0.5091		TIGR_12698_m00330
	R.KTVTAMDVVYALK.R	2	3.2095	0.5817	1	TIGR_12698_m00330
	R.ISGLIYEETR.G	2	3.0865	0.5027	1	TIGR_12698_m00330
	K.VLRDNIQGITKPAIR.R	3	4.5781	0.6802	1	TIGR_12698_m00330
	K.VFLENVIR.D	1	2.1867	0.3794	1	TIGR_12698_m00330
	K.TVTAMDVVYALKRQGR.T	1	2.6072	0.3672	1	TIGR_12698_m00330
	K.TVTAMDVVYALKR.Q	3	3.4295	0.5165	1	TIGR_12698_m00330
	K.TVTAMDVVYALK.R	1	3.1466	0.5282	1	TIGR_12698_m00330
	K.TVTAM#DVVYALKR.Q	4	2.932	0.5017	1	TIGR_12698_m00330
	26
2	Cytochrome c type-1, putative 108 bp
	R.KSGTVDGYPYSSANK.N	2	4.65	0.6112		TIGR_14927_m00101
	K.FIEEESAK.-	1	2.1548	0.1995		TIGR_14927_m00101
	R.ETLFEYLLDPKKYIPGTK.M	3	3.3526	0.5894		TIGR_14927_m00101
	R.ETLFEYLLDPKK.Y	4	3.7891	0.5273		TIGR_14927_m00101
	R.ETLFEYLLDPK.K	2	3.0176	0.4361		TIGR_14927_m00101
	R.ADLIKFIEEESAK.-	4	3.9982	0.6177		TIGR_14927_m00101
	K.SGTVDGYPYSSANK.N	2	3.6122	0.6243		TIGR_14927_m00101
	K.SGTVDGYPYSSANKNK.G	1	3.2694	0.4858		TIGR_14927_m00101
	K.M#VFAGLKKPQER.A	2	2.728	0.3726		TIGR_14927_m00101
	R.KSGTVDGYPYSSANKNK.G	1	2.2221	0.5526		TIGR_14927_m00101
	K.MVFAGLKKPQER.A	3	3.5364	0.6436		TIGR_14927_m00101
	K.SGTVDGYPYSSANKNKGVVWTR.E	1	3.2104	0.6303		TIGR_14927_m00101
	22
3	hypothetical protein 119 bp
	R.ENKEDINDAIMK.Q	22	2.8112	0.3533		TIGR_14977_m05094
	21
4	serpin, putative 390 bp
	K.YKLNVANR.F	2	2.3876	0.4008		TIGR_14777_m00110
	R.RFVADHPFLFAIVDNLK.T	4	2.6723	0.4734		TIGR_14777_m00110
	R.FVADHPFLFAIVDNLK.T	10	4.4356	0.5474		TIGR_14777_m00110
	K.IEMVFILPK.A	4	2.7068	0.5699		TIGR_14777_m00110
	K.EKLDLKEALQK.I	1	3.2025	0.2953		TIGR_14777_m00110
	19
5	endochitinase, putative 349 bp
	K.GDQWYGYDNEETIR.I	4	4.6613	0.5637	1	TIGR_14274_m00229
	K.GDQWYGYDNEETIRIK.M	10	4.6505	0.6207	1	TIGR_14274_m00229
	K.GTIDGSYNVESLGK.N	4	4.3674	0.5866		TIGR_14274_m00229
	K.TAFVEEAKTSGK.Q	1	3.4247	0.5975	1	TIGR_14274_m00229
	15
6	Bm-MIF-1, identical 115 bp
	K.LLADELKIPK.N	4	2.8202	0.547		TIGR_14930_m00337
	K.LLADELKIPKNR.C	1	3.6395	0.5583		TIGR_14930_m00337
	K.KASNVVAK.A	7	2.9305	0.3444		TIGR_14930_m00337
	K.VNNSHAEKLYK.L	3	3.2637	0.4195		TIGR_14930_m00337
	13
7	galectin, putative 280 bp
	R.NSLIAGEWGNEEREGK.M	1	3.2689	0.581		TIGR_14731_m01012
	R.FDEKAIVR.N	1	2.8149	0.4629		TIGR_14731_m01012
	K.YYPVPYESGLSGEGLVPGK.S	1	2.9237	0.6124		TIGR_14731_m01012
	K.SNPYKKGDDIDIR.I	4	2.6264	0.4225		TIGR_14731_m01012
	K.LTEPFEPGQTLLVK.G	4	4.0555	0.5559		TIGR_14731_m01012
	K.LTEPFEPGQTLLVKGK.T	2	2.4943	0.4351		TIGR_14731_m01012
8	myosin heavy chain, nonmuscle type 1, putative 1969 bp
	R.M#LQMELDESVSS*KDDVGK.N	13	2.4088	0.1757		TIGR_12480_m00111
9	Saposin-like type B, region 1 family protein 349 bp
	K.VTELKDLLR.I	4	3.2495	0.4574		TIGR_14972_m07130
	R.KVTELKDLLR.I	9	3.7505	0.6484		TIGR_14972_m07130
10	venom allergen antigen-like protein 1, putative 220 bp
	K.LRNTAGTEAGK.S	1	3.0193	0.3643	1	TIGR_14046_m00191
	K.LRNTAGTEAGKSWWSELPK.L	2	4.0203	0.5807	1	TIGR_14046_m00191
	K.SWWSELPK.L	1	2.3174	0.4012	1	TIGR_14046_m00191
	R.GKNMLLLK.W	2	2.8831	0.2237	1	TIGR_14046_m00191
	R.NTAGTEAGKSWWSELPKLYK.Q	2	4.9718	0.567	1	TIGR_14046_m00191
	R.QGIGENVYAYWSSESVEK.L	2	3.3015	0.4667	1	TIGR_14046_m00191
	R.QGVLHFTQMAWGKTHK.I	1	2.34	0.3768	1	TIGR_14046_m00191
	K.DIVRQNNKFR.S	1	2.3629	0.4212	1	TIGR_14046_m00191
	K.SWWSELPKLYK.Q	1	3.0911	0.4968	1	TIGR_14046_m00191
	12
11	Scaffold attachment factor B, putative 890 bp
	R.PFSSRLGRGNILR.G	1	2.3158	0.139		TIGR_14990_m07992
	K.ASKEDENLFTSTVETVASTPMER.I	11	2.4023	0.2748		TIGR_14990_m07992
	10
12	ADP/ATP translocase, putative 310 bp
	K.MFMGGLDK.E	10	2.8074	0.1944		TIGR_14975_m04520
13	Aminopeptidase W07G4_4 in chromosome V, putative 513 bp
	R.TLRGHQGPAAFLLK.G	6	4.0399	0.4335		TIGR_14992_m10878
	R.IISDVTEIEREFPLMAAVNR.A	2	3.7357	0.6341		TIGR_14992_m10878
	R.AANNVKDHQAR.L	2	2.6391	0.5789		TIGR_14992_m10878
14	Hypothetical protein 119 bp
	K.KSSNKPGWYLGEPIWK.T	2	3.4708	0.5541		TIGR_14728_m00018
	K.SSNKPGWYLGEPIWKTAQK.A	1	3.7525	0.5251		TIGR_14728_m00018
	K.SSNKPGWYLGEPIWK.T	7	4.2685	0.5972		TIGR_14728_m00018
15	leucyl aminopeptidase, putative 406 bp
	R.GIFWTSEEQGFLGAK.H	3	4.6733	0.5755		TIGR_15373_m00009
	R.YITKGDGAGLAYQWLSTLVDGFGHR.M	1	3.6503	0.4875		TIGR_15373_m00009
	K.LFESLGAIGVLIK.S	1	2.951	0.5329		TIGR_15373_m00009
	R.MVGSDSLEEAIDFLAK.S	4	5.7121	0.6386		TIGR_15373_m00009
	K.SVTSFSINSPHTGSGAEGAR.I	1	4.981	0.6844		TIGR_15373_m00009
16	serpin, putative 209 bp
	K.NLNTILFAGQFAK.-	7	5.3757	0.6447		TIGR_14777_m00108
	K.TRFGLQNVLR.N	1	3.1325	0.4062	1	TIGR_14777_m00108
	R.DLLSYISSATPNDVSLKLPK.F	2	3.8661	0.6996	1	TIGR_14777_m00108
	9
17	endochitinase, putative 176 bp
	K.SAIAFLRK.N	1	2.6918	0.2963	2	TIGR_13269_m00308
	K.NNFDGFDLDWEYPVGVAEEHAK.L	3	4.847	0.6228	2	TIGR_13269_m00308
	K.SAQKTERFIK.S	1	2.1591	0.309		TIGR_13269_m00308
	K.VDELGDSKPFEWNDEDTEWSK.G	4	5.6093	0.623	2	TIGR_13269_m00308
18	Phosphatidylethanolamine-binding protein 171 bp
	K.YKLGDPIAGNFFLAQNEG.-	3	3.8891	0.7087		TIGR_14956_m00481
	R.YIILLYEHQGRR.L	1	2.6378	0.3633		TIGR_14956_m00481
	R.RLQVPKINSR.A	1	2.7717	0.414		TIGR_14956_m00481
	R.AKFNTKQFVEK.Y	1	2.7118	0.3916		TIGR_14956_m00481
	K.FAENEITPNIIPNSPAK.L	2	2.5754	0.4917		TIGR_14956_m00481
	K.QFVEKYK.L	1	1.973	0.2311		TIGR_14956_m00481
	8
19	Heparan sulfate, putative 354 bp
	K.ILESDPVQLKVK.P	1	2.5742	0.0898	1	TIGR_13693_m00017
	R.ADGRPLGYGVSDNQGILSIPR.A	1	3.2699	0.6089	1	TIGR_13693_m00017
	R.RADGRPLGYGVSDNQGILSIPR.A	2	4.7692	0.6158	1	TIGR_13693_m00017
	R.SVDDGTPVDSSPAR.L	4	3.1675	0.6779		TIGR_13693_m00017
20	LL20 15kDa ladder antigen, putative 856 bp
	R.AKVDEMLEHVTDEAK.K	3	2.8902	0.4622	4	TIGR_14992_m10973
	R.THLSWLTDAQKDEIR.K	1	2.9941	0.5728	4	TIGR_14992_m10973
	R.QIVGDEKMAELK.Q	1	2.9007	0.3281	3	TIGR_14992_m10973
	K.VDEMLEHVTDEAKK.Q	1	2.6334	0.229	4	TIGR_14992_m10973
	K.QMKESGLGQEELR.A	1	2.7257	0.4297	4	TIGR_14992_m10973
	R.QIVGDEKMAELKQMK.E	1	2.693	0.5924	3	TIGR_14992_m10973
	7
21	Cuticlin 1 precursor, putative 330 bp
	R.YAM#IGDQVYHK.W	1	2.3354	0.4599		TIGR_15429_m00010
	R.YEILEGGPSGTPVR.Y	6	4.7751	0.5722		TIGR_15429_m00010
22	Immunoglobulin I-set domain containing protein 265 bp
	K.VGTAGLPSNAVQYDGELIINGVR.E	2	3.3643	0.6437		TIGR_12776_m00031
	R.IDPQENTVAEGEPAR.F	1	3.2428	0.5956	1	TIGR_12776_m00031
	R.IPVIGRPPPVMIDPLEQTVNVNDMVTYR.C	1	5.3118	0.3903		TIGR_12776_m00031
	R.LIVQKPIQRPR.I	1	2.4949	0.2645	1	TIGR_12776_m00031
	K.NLHIPVGGR.A	2	2.3442	0.4003		TIGR_12776_m00031
23	Nematode cuticle collagen N-terminal domain containing protein 313 bp
	K.GDIGQIGPDGPKGKPGR.D	1	2.2092	0.4242		TIGR_14916_m00493
	R.GPAGPKGDIGQIGPDGPK.G	2	4.3245	0.6883		TIGR_14916_m00493
	K.PGQRGPAGPK.G	1	2.15	0.2672		TIGR_14916_m00493
	K.GDIGQIGPDGPK.G	3	3.1838	0.5817		TIGR_14916_m00493
	6
24	histone H3, putative 136 bp
	R.VTIMPKDIQLAR.R	1	2.5334	0.4095	2	TIGR_12698_m00326
	R.VTIM#PKDIQLAR.R	1	2.2405	0.2887	2	TIGR_12698_m00326
	K.RVTIMPKDIQLAR.R	4	4.0646	0.491	2	TIGR_12698_m00326
25	hypothetical protein 1277 bp
	K.QNFECTNTEKM#KLLISTER.V	6	2.9774	0.3422		TIGR_14972_m07482
26	hypothetical protein 336 bp
	K.AM#LSTSAEEQK.C	1	2.6081	0.373		TIGR_14992_m10900
	R.TPVNDWIEVIDK.A	1	3.1391	0.4855		TIGR_14992_m10900
	R.TPVNDWIEVIDKALEK.C	4	4.245	0.6437		TIGR_14992_m10900
27	hypothetical protein 586 bp
	-.MFINSR.R	4	1.9567	0.318		TIGR_14771_m00162
	K.AGKTIAQLPK.I	2	2.251	0.1807		TIGR_14771_m00162
	PHD-finger family protein 801 bp
	R.RPSRWGTPTT*SK.S	6	2.3447	0.1969		TIGR_14972_m07184
28	PSP family protein 499 bp
	K.IS*FGTPVARRLEHDK.K	6	2.5551	0.1275		TIGR_14479_m00135
29	R2, identical 203 bp
	R.KIEQTSTHPGDRPK.Q	4	4.0158	0.6416		TIGR_14702_m00390
	K.VLSGMDVVRK.I	1	2.7349	0.5648		TIGR_14702_m00390
	K.IEQTSTHPGDRPK.Q	1	3.0766	0.4934		TIGR_14702_m00390
30	Transaldolase, putative 220 bp
	K.IYNYYK.K	1	1.9412	0.0956		TIGR_12949_m00009
	R.AMESLIDKVL.-	1	2.8294	0.4663		TIGR_12949_m00009
	K.LYEEEAITKER.V	1	3.4966	0.4595		TIGR_12949_m00009
	K.DYNRETDPGVQNVR.K	2	3.511	0.4371		TIGR_12949_m00009
	-.LAFDKDAQIAK.A	1	3.1273	0.3006		TIGR_12949_m00009
31	Trypsin Inhibitor like cysteine rich domain containing protein 662 bp
	K.EKS*HSIDIIVKGQS*SELK.E	3	2.3385	0.1191		TIGR_14947_m01148
	K.EKSHS*IDIIVKGQS*SELK.E	2	2.2281	0.1468		TIGR_14947_m01148
	K.QGSLTSSKEK.S	1	2.2607	0.1235		TIGR_14947_m01148
	5
32	exonuclease family protein 648 bp
	R.IS*IVDECYEVLLDTLVK.P	1	2.2458	0.3963		TIGR_14992_m11178
	K.LNGVR.L	4	2.0508	0.2184		TIGR_14992_m11178
33	Gamma-glutamyltranspeptidase family protein 314 bp
	R.AIATPGEIAGYWLAFKR.F	2	3.9459	0.663		TIGR_13531_m00015
	K.TSKEVLK.R	2	2.5398	0.2684		TIGR_13531_m00015
	R.AIATPGEIAGYWLAFK.R	1	2.5254	0.5328		TIGR_13531_m00015
34	hypothetical protein 1142 bp
	K.YIYEAIR.L	4	2.5081	0.2767		TIGR_14979_m04488
	R.VHM#IET*MQGDIAMENIR.D	1	2.2104	0.2093		TIGR_14979_m04488
	4
35	Brix domain containing protein 416 bp
	R.KQSGSAGQYSKK.K	2	2.3559	0.2016		TIGR_14990_m07851
36	K.QSGSAGQYSKK.K	1	2.3042	0.2769		TIGR_14990_m07851
	R.LY*ELGPRLTLQLTK.I	1	2.3325	0.3748		TIGR_14990_m07851
37	hypothetical protein 122 bp
	R.KMGPGSAAM#LALERK.A	4	2.4596	0.3838		TIGR_14640_m00209
38	hypothetical protein 175 bp
	K.ENAGSTYDPNKGK.M	1	2.4966	0.2736		TIGR_14942_m00197
	R.SVM#TEVM#APIYDELNR.L	3	2.4322	0.273		TIGR_14942_m00197
39	hypothetical protein 350 bp
	K.SSKNNTKEIGPEDGDIGIDFSK.M	4	2.5117	0.2697		TIGR_12677_m00013
40	hypothetical protein 394 bp
	K.EKM#ENEKTT*IAK.I	4	2.668	0.166		TIGR_14469_m00102
41	Myosin tail family protein 1985 bp
	K.NHQRALESM#QATLEAEMKAK.Q	1	2.4249	0.2068		TIGR_14992_m10936
	K.HSDAVAELSDQLEQLQKLK.A	1	2.3914	0.2957		TIGR_14992_m10936
	K.LMEDLQVEEDK.V	2	2.7053	0.0982	1	TIGR_14992_m10936
42	myotactin form B, putative 2528 bp
	K.INIEGLTPFTK.Y	2	3.0923	0.4755		TIGR_15059_m00091
	R.VSEASPEGSAR.T	1	2.292	0.3476		TIGR_15059_m00091
	K.AYNSIGGGPNTENLDAMTAK.A	1	4.1028	0.5729		TIGR_15059_m00091
43	predicted protein 928 bp
	K.IAKVESNEAK.I	1	1.9691	0.1219		TIGR_14972_m07915
	K.T*SVVEEEKIAS*K.K	3	2.0457	0.1697		TIGR_14972_m07915
44	Proteasome regulatory particle, non-atpase-like protein 6, putative 375 bp
	K.M#SKDNDIEGLKK.L	4	3.031	0.3559		TIGR_14979_m04420
45	Transthyretin-like family protein 144 bp
	K.IGTDDQLAATK.T	2	2.9816	0.5636		TIGR_14164_m00122
	K.IGTDDQLAATKTK.A	1	2.2965	0.37		TIGR_14164_m00122
	K.VVLRIPDQYVTR.S	1	2.7651	0.51		TIGR_14164_m00122
	3
46	/prediction-related 129 bp
	K.M#FNNIANETK.E	3	1.951	0.2055	1	TIGR_13133_m00072
47	Carboxyl transferase domain containing protein 2202 bp
	K.EVVKWEES*RAFFTR.R	1	2.2162	0.2862		TIGR_14972_m07714
	K.ESDPRLM#M#TIFDQNSFEEIK.S	1	2.2903	0.1038		TIGR_14972_m07714
	R.LS*PVLEKIASFVK.S	1	2.2313	0.2282		TIGR_14972_m07714
48	COG5 protein, putative 655 bp
	K.IDVVKENIGR.Q	3	2.3906	0.2581		TIGR_14971_m02831
49	conserved hypothetical protein 430 bp
	K.SDKIFPPPILLAEK.Q	3	2.7722	0.2754		TIGR_14643_m00072
50	Copine family protein 2834 bp
	R.HKS*LDEVEEEK.V	1	2.2121	0.1581		TIGR_12613_m00115
	R.SNDLSNVELM#RY*T*SRK.G	2	2.3655	0.1085		TIGR_12613_m00115
51	cystatin-type cysteine proteinase inhibitor CPI-2, putative 157 bp
	K.VSSQVVAGVK.Y	2	2.1605	0.3928		TIGR_15418_m00009
	K.VNQQSNDEYHLMPIK.L	1	3.2425	0.3459		TIGR_15418_m00009
52	dopamine 2-like receptor DD2R-461, putative 613 bp
	K.LDFVAKKDESITK.E	3	3.352	0.5081		TIGR_14992_m11197
53	Endochitinase, putative 323 bp
	K.LRETNPGLK.V	3	2.8695	0.3645	1	TIGR_14932_m00512
54	glutathione reductase, putative 459 bp
	K.ALLTPVAIAAGR.C	1	2.7702	0.6368		TIGR_13066_m00241
	R.RLNGIYESNLSNSQVELIRGK.A	1	5.036	0.5508		TIGR_13066_m00241
	R.RLNGIYESNLSNSQVELIR.G	1	3.8365	0.6353		TIGR_13066_m00241
55	glycyl-tRNA synthetase, putative 763 bp
	R.CRET*LFGRDIISLAR.L	3	2.4694	0.2643		TIGR_14656_m00224
56	Gtr1/RagA G protein conserved region containing protein 299 bp
	K.PT*IVLMGLK.R	3	2.2246	0.1267		TIGR_14955_m00250
57	histone acetyltransferase MYST1, putative 472 bp
	K.EKSM#SVY*EVLGSNDK.V	1	2.4468	0.0964		TIGR_14972_m06951
	-.M#ILQRCCIAIGNSR.K	2	2.6839	0.1797		TIGR_14972_m06951
58	Homeobox domain containing protein 282 bp
	R.TDEENPRT*FSK.Q	3	2.4668	0.2813		TIGR_14975_m04498
59	Hypothetical protein 103 bp
	R.LDEVNKLSK.T	1	2.5533	0.3574		TIGR_12681_m00095
	K.NAPSMHPITVSIVAK.L	1	3.301	0.571		TIGR_12681_m00095
	K.LARLDEVNKLSK.T	1	3.3109	0.4023		TIGR_12681_m00095
60	hypothetical protein 1050 bp
	K.LRKILSELS*TK.Q	3	2.3776	0.185		TIGR_14947_m01139
61	hypothetical protein 124 bp
	-.MIRELET*AVPPSK.S	3	2.3823	0.2684		TIGR_14992_m11330
62	hypothetical protein 1832 bp
	R.QIDSART*FLFTLHR.N	1	2.7295	0.3011		TIGR_14975_m04339
	R.S*LIIIYNLLSCVGNR.L	1	2.3726	0.3331		TIGR_14975_m04339
	-.M#WIIDNK.S	1	2.1083	0.127		TIGR_14975_m04339
63	hypothetical protein 235 bp
	R.PM#SDVSIQKFVEK.I	3	2.4113	0.1381		TIGR_14992_m11222
64	hypothetical protein 400 bp
	K.LS*EKXNIHSEPFNK.K	3	2.6986	0.3421		TIGR_14963_m01783
65	hypothetical protein 666 bp
	K.TEVSDIDFS*WVNDVENR.L	3	2.2364	0.1453		TIGR_14972_m07268
66	Myb-like DNA-binding domain containing protein 771 bp
	R.DFMIPAR.Y	3	2.3083	0.1447		TIGR_14709_m00045
67	Superoxide dismutase , mitochondrial precursor, putative 288 bp
	R.DVQAVVAATK.L	2	2.5059	0.4803		TIGR_14990_m07729
	K.RDVQAVVAATK.L	1	2.6545	0.5404		TIGR_14990_m07729
68	Zinc finger, C2H2 type family protein 673 bp
	K.PRSKST*NITQEADIGYQTVQTK.R	3	2.3061	0.142		TIGR_14992_m11283
	2
69	2,3-bisphosphoglycerate-independent phosphoglycerate mutase, putative 184 bp
	K.AVEATDIAIGR.I	2	3.4332	0.4641		TIGR_13047_m00009
70	ABC transporter transmembrane region family protein 1537 bp
	K.DRIFMEGITY*AVAMFVCVELR.S	2	2.3361	0.1039		TIGR_14977_m04957
71	actin, putative 376 bp
	R.VAPEEHPVLLTEAPLNPK.A	1	3.1525	0.6269	5	TIGR_14258_m00140
	K.IKIIAPPER.K	1	2.3588	0.2991	6	TIGR_14258_m00140
72	ATP-dependent helicase DDX48, putative 399 bp
	K.GVAINFVKS*DDIRILR.D	2	2.3008	0.1379		TIGR_14080_m00070
73	Beta-ketoacyl synthase, N-terminal domain containing protein 4723 bp
	K.M#KQINALK.N	1	2.4431	0.143		TIGR_13400_m00312
	K.NGFISKPNFYEILNNK.G	1	2.4962	0.3781		TIGR_13400_m00312
74	Cadherin cytoplasmic region family protein 1084 bp
	R.IDSTGSSPM#SR.F	2	2.369	0.31		TIGR_14700_m00144
75	Cadherin domain containing protein 2348 bp
	K.WHQITLDYYDNKLIISLDNCDAHIAMK.Y	1	3.7068	0.1965		TIGR_14907_m00576
	R.GTSLIAVK.A	1	1.9031	0.1803		TIGR_14907_m00576
76	Calcium binding EGF domain containing protein 3032 bp
	K.YFQFSIKEEANK.A	1	2.6254	0.1362		TIGR_14979_m04598
	K.SEELET*T*TILEISK.T	1	2.2841	0.1218		TIGR_14979_m04598
77	calcium/calmodulin-dependent serine protein kinase membrane-associated guanylate kinase, putative 273
	-.MLICSKDNSAPLKLTGFGVS*LK.L	2	2.2601	0.2994		TIGR_14961_m05240
78	Calreticulin family protein 615 bp
	R.KWFIS*KGK.K	2	1.9902	0.238		TIGR_14979_m04581
79	CG14616-PC, putative 1021 bp
	K.YGGLCKVDDKK.W	1	2.3833	0.2113		TIGR_15509_m00029
	R.SSWYS*PVSTVR.R	1	1.9257	0.134		TIGR_15509_m00029
80	conserved hypothetical protein 152 bp
	R.GSVVVECR.R	1	1.9602	0.0916		TIGR_15411_m00018
	R.PHSKKNPSR.F	1	2.2066	0.2457		TIGR_15411_m00018
81	conserved hypothetical protein 426 bp
	K.IVNSGAEQFAK.K	2	2.782	0.2448		TIGR_15460_m00018
82	conserved hypothetical protein 532 bp
	K.LVT*DEQMMK.Q	2	2.2174	0.2477		TIGR_14589_m00211
83	conserved hypothetical protein 773 bp
	R.FDENYNIEK.A	1	1.9876	0.0988		TIGR_14950_m01851
	R.LAQLADIS*EAK.K	1	2.2308	0.0854		TIGR_14950_m01851
84	conserved hypothetical protein 887 bp
	K.IDQFLDIIEMSNR.F	2	2.3633	0.1501		TIGR_14361_m00191
85	conserved hypothetical protein 974 bp
	K.LLRTVIAAIGEQHR.R	2	2.3091	0.3865		TIGR_14961_m05131
86	Cuticle collagen 14_-related 238 bp
	K.GQEGAPGDEGSAGLYGKPGK.P	2	2.3168	0.1323		TIGR_12761_m00009
87	Cuticular glutathione peroxidase precursor, putative 223 bp
	R.HQLIYDPIGTNDVIWNFEK.F	2	3.7734	0.6697		TIGR_14972_m07803
88	dihydrolipoyl dehydrogenase, mitochondrial precursor, putative 465 bp
	R.AKTNNDAEGFVK.I	1	2.4701	0.4269		TIGR_14794_m00099
	K.LTGGGEEKIVTR.N	1	3.4145	0.5748		TIGR_14794_m00099
89	F-box domain containing protein 493 bp
	R.LASGSNDLT*IKVWGLAVNR.T	1	2.2681	0.162		TIGR_14972_m06958
	R.MFRLCSAETENEQLK.K	1	2.5019	0.2047		TIGR_14972_m06958
90	Fibulin-1 precursor, putative 682 bp
	K.QCINLLGSYK.C	2	2.4245	0.2964		TIGR_14972_m07883
91	Growth-Arrest-Specific Protein 2 Domain containing protein 3625 bp
	K.VLTDLAADAQK.I	2	2.2727	0.2641		TIGR_14990_m07705
92	histone H2B 2, putative 122 bp
	K.AVTKYTSSK.-	1	2.2599	0.5591	1	TIGR_12698_m00329
	R.VLKQVHPDTGISSK.A	1	3.6018	0.4365	2	TIGR_12698_m00329
93	HsGCN1-related 2381 bp
	R.ELMQNAAIEAIK.M	2	2.5569	0.219		TIGR_14979_m04412
94	Hypothetical 52_8 kDa protein T05E11_5 in chromosome IV, putative 441 bp
	K.KSKDEK.K	2	2.0623	0.1064		TIGR_14972_m07648
95	hypothetical protein 115 bp
	R.IFTGTSIMNFQRK.K	2	2.5781	0.2386		TIGR_15239_m00026
96	hypothetical protein 146 bp
	R.ELISLQIDELR.I	2	2.7889	0.1703		TIGR_14992_m10855
97	hypothetical protein 180 bp
	K.QYLLLEIISPNK.H	2	2.6506	0.3615		TIGR_13717_m00172
98	hypothetical protein 1845 bp
	K.LKENEHEAKEK.D	2	2.6402	0.2964		TIGR_14977_m04951
99	hypothetical protein 200 bp
	K.VLDAVIEIGK.C	1	2.06	0.3992		TIGR_14968_m01463
	R.DATKVTLRPDDLR.Q	1	2.6857	0.2692		TIGR_14968_m01463
100	hypothetical protein 317 bp
	K.KDADLY*LRK.L	2	2.2921	0.2051		TIGR_13432_m00243
101	hypothetical protein 349 bp
	K.KIEQEHEKLS*K.A	2	2.546	0.2761		TIGR_15299_m00008
102	hypothetical protein 446 bp
	K.LKDNY*VMPLLTGK.H	2	2.2486	0.3828		TIGR_14961_m05215
103	hypothetical protein 501 bp
	R.QEEGFLK.F	2	2.0785	0.2321		TIGR_15432_m00014
104	hypothetical protein 967 bp
	R.NSQIADRLR.N	2	2.9692	0.3172		TIGR_14963_m01816
105	hypothetical protein, conserved 2268 bp
	K.EINTSDNGVNKR.P	1	2.2241	0.2003		TIGR_14282_m00440
	K.KSTGSDVT*LKENK.K	1	2.2344	0.1355		TIGR_14282_m00440
106	Immunoglobulin I-set domain containing protein 4791 bp
	K.KGIEDQFIAIGK.S	2	3.5951	0.5271		TIGR_13877_m00097
107	indoleamine 2,3-dioxygenase, putative 368 bp
	K.FREVHISVVTK.F	2	2.1924	0.3144		TIGR_12605_m00011
108	KE2 family protein 454 bp
	R.KYLEK.N	2	1.9642	0.1447	1	TIGR_12420_m00168
109	microfilarial sheath protein SHP3 precursor, putative 85 bp
	-.MPSTTSTTLTTSK.R	2	2.6893	0.4012	1	TIGR_14992_m10889
110	MIP-T3-related 484 bp
	K.RVEEIDR.K	2	2.1371	0.2182		TIGR_14972_m07912
111	Mitochondrial import inner membrane translocase subunit Tim17 family protein 209 bp
	K.NGTLAGAIVGGLIGLR.A	2	2.8776	0.2543		TIGR_14975_m04373
112	ML domain containing protein 166 bp
	R.TTETLETAVR.A	1	2.9687	0.4406		TIGR_14968_m01509
	R.GTTPHLRIEFVPTR.T	1	2.361	0.399		TIGR_14968_m01509
113	Myosin tail family protein 1983 bp
	R.SGVIAALEEM#RDK.E	1	2.2623	0.1911		TIGR_14968_m01523
	K.QELM#ESQDKTQANVELR.T	1	2.528	0.2793		TIGR_14968_m01523
114	OV-16 antigen precursor, putative 185 bp
	K.SLYTLVMTDPDAPSRQNPK.F	1	3.5206	0.6242		TIGR_14973_m02599
	R.QNPKFR.E	1	2.0058	0.2389		TIGR_14973_m02599
115	Phosphatidylinositol 3- and 4-kinase family protein 430 bp
	K.GKDGSYQLFLNGYVNASNIIPR.W	2	2.2828	0.3141		TIGR_14980_m02700
116	Phosphatidylinositol transfer protein 268 bp
	R.EATEQLK.K	2	1.9734	0.0879		TIGR_14715_m01258
117	Probable nucleolar GTP-binding protein 1_, putative 950 bp
	K.MEQLKR.L	2	2.047	0.0929		TIGR_14972_m07496
118	Protein-tyrosine phosphatase containing protein 350 bp
	K.LIS*DYVNY*IRSMGVAGLR.R	2	2.5492	0.1564		TIGR_14232_m00274
119	T-complex protein 1, gamma subunit, putative 547 bp
	R.IVQHGHQEIDIKR.Y	2	2.5748	0.1446		TIGR_13486_m00112
120	TFIIE alpha subunit family protein 376 bp
	K.TFYGREHYIVLDY*VQRNK.C	2	2.4251	0.1268		TIGR_14977_m05034
121	transcription factor dpl-1, putative 178 bp
	R.FSM#LPSAGPPISVFTVVPNRY*ISVIR.I	2	2.2972	0.2041		TIGR_14761_m00198
122	transcription factor pos-1, putative 398 bp
	K.RESGM#NPIENTSR.V	2	2.2976	0.3012		TIGR_14409_m00248
123	trypsin inhibitor, putative 78 bp
	K.CPTECGSPR.C	2	2.0815	0.4381		TIGR_14293_m00075
124	Tubulin-tyrosine ligase family protein 560 bp
	R.EIGIGILEDIS*SK.S	2	2.2082	0.1413		TIGR_13472_m00068
125	Type I phosphodiesterase / nucleotide pyrophosphatase family protein 727 bp
	R.LINYGTHSKYMLPTFPSK.T	1	2.8727	0.6301		TIGR_14961_m04950
	R.LINYGTHSK.Y	1	2.3614	0.3288		TIGR_14961_m04950
126	Ubiquitin carboxyl-terminal hydrolase family protein 656 bp
	K.SHAVSDTPHKSAGK.H	2	2.4332	0.3472		TIGR_15076_m00117
127	unknown-related 306 bp
	R.EDGYLSR.W	2	1.998	0.3295		TIGR_14979_m04408
128	WD40-like Beta Propeller Repeat family protein 693 bp
	K.EENLTSSNLLS*IMM#KKNY*PK.K	2	2.6326	0.1627		TIGR_13314_m00593
	1
129	30S ribosomal protein S12, putative 37 bp
	R.RDLQGVRAEIIR.G	1	2.3256	0.1447		TIGR_13460_m00196
130	40S ribosomal protein S15a, putative 521 bp
	R.PCSKVIVRFLTVMM#K.A	1	2.2659	0.2596		TIGR_14990_m07832
131	5' nucleotidase family 548 bp
	K.RDPAHRIFVNR.N	1	1.9672	0.2722		TIGR_14972_m07194
132	50S ribosomal protein L21, mitochondrial precursor 158 bp
	-.MVVTLLGS*FK.L	1	2.2998	0.2339		TIGR_14980_m02806
133	60S ribosomal protein L44 585 bp
	R.KVXDNIM#EK.L	1	1.9224	0.111		TIGR_14975_m04479
134	actin 1, putative 376 bp
	R.MQKEVTALAPSTMK.I	1	3.4362	0.3206	2	TIGR_14594_m00163
135	Adenylate and Guanylate cyclase catalytic domain containing protein 713 bp
	K.NMS*KGSITFNAKQAR.A	1	1.9124	0.1388		TIGR_14961_m05363
136	adenylate kinase isoenzyme 1, putative 347 bp
	K.KVDVVRK.A	1	2.2311	0.3606		TIGR_14715_m01247
137	ADP-ribosylation factor 4, putative 180 bp
	K.M#LSEDELRDAT*LLVFANK.Q	1	2.3958	0.3895		TIGR_14972_m07459
138	alkyldihydroxyacetonephosphate synthase, putative 604 bp
	R.KYWYPASVS*DAGLLAVRALK.E	1	2.2205	0.1544		TIGR_13282_m00277
139	A-macroglobulin complement component family protein 834 bp
	K.AVYFPIVPTK.I	1	2.0225	0.4434		TIGR_14654_m00080
140	Amiloride-sensitive sodium channel family protein 1003 bp
	K.SAKQQTTILAVDDPENIHTCTIR.K	1	2.2942	0.3063		TIGR_14975_m04419
141	AMP-binding enzyme family protein 4143 bp
	K.RLIFLHQLDIER.E	1	1.9061	0.0857		TIGR_14992_m10947
142	Angiotensin-converting enzyme family protein 1017 bp
	K.ALCPNATNLSNGCM#LER.S	1	2.2295	0.1375	1	TIGR_14954_m01684
143	aryl hydrocarbon receptor AHR-1-related 239 bp
	K.ALLELDDK.N	1	1.9569	0.2293		TIGR_14440_m00047
144	ATP dependent DNA ligase C terminal region family protein 858 bp
	K.QXETKIFVS*K.F	1	1.9749	0.1865		TIGR_13432_m00238
145	ATP-binding cassette sub-family E member 1 (Ribonuclease 4 inhibitor), putative 610 bp
	K.TTM#IRILAGNLQVDDDLTEIPR.L	1	2.2435	0.3775		TIGR_14206_m00121
146	ATP-dependent metalloprotease FtsH family protein 741 bp
	K.RADIANVINEAAIR.A	1	2.2012	0.2539		TIGR_14992_m11003
147	AU024582 protein-related 145 bp
	-.M#VKKDEQAHNGEK.L	1	2.2455	0.2077		TIGR_13400_m00315
147	B-cell receptor-associated protein 31-like containing protein 232 bp
	R.PT*LWSKFFKS*R.V	1	2.088	0.2139		TIGR_14956_m00534
148	BED zinc finger family protein 440 bp
	R.QNNSAKK.S	1	1.9303	0.1551		TIGR_14972_m07582
149	Beta 1,4-mannosyltransferase egh, putative 389 bp
	R.LREVIVPSAY*R.T	1	1.9446	0.1829		TIGR_14979_m04375
150	Blistered cuticle protein 3, putative 1485 bp
	K.EDPNQHITFLK.F	1	2.2072	0.2231		TIGR_14979_m04647
151	BRM protein, putative 1412 bp
	K.FDQRSTGAERR.Q	1	2.2899	0.108		TIGR_14992_m11180
152	Bromodomain containing protein 1009 bp
	K.SQKEVEIK.K	1	2.3638	0.1619	1	TIGR_14707_m00128
153	bZIP transcription factor family protein 385 bp
	K.T*CEELKS*QNVELENLLNNNR.E	1	2.266	0.2397		TIGR_14982_m02221
154	Cache domain containing protein 1298 bp
	K.NY*GEVEIFDPQK.E	1	1.9884	0.3707		TIGR_14972_m07692
155	Cadherin domain containing protein 4483 bp
	K.Y*LSIDANSGLLK.L	1	2.2001	0.0806		TIGR_14973_m02660
156	Calcium-binding protein_-related 248 bp
	K.PQLFTTILNEVTK.G	1	2.5111	0.2066		TIGR_12525_m00011
157	calpain 7, putative 774 bp
	K.MKTIYYTLRVYSTAEFR.L	1	2.2612	0.4111		TIGR_14046_m00193
158	calpain family protein 1, isoform d, putative 823 bp
	R.LPTSTSGELLYMHSR.D	1	2.2851	0.2558		TIGR_14554_m00229
159	Carboxylesterase family protein 605 bp
	K.DETT*VRTKLGIIR.G	1	2.2301	0.1417		TIGR_14990_m07651
160	casein kinase 1, delta, putative 316 bp
	K.M#STPVEELCAGYPEAFAAY*LK.Y	1	2.3517	0.3243		TIGR_14972_m07128
161	cell division control protein 2 homolog, putative 317 bp
	K.QELESGVLK.M	1	1.9601	0.13		TIGR_14907_m00582
162	chitin synthase 1, chs-1 1321 bp
	R.AACNVLNKLQQSK.V	1	2.3547	0.2109		TIGR_14967_m01570
163	coatomer gamma subunit, putative 879 bp
	K.SIVDTIIAIIAENSDAK.E	1	2.2902	0.1321		TIGR_13632_m00185
164	coiled-coil like protein 1, putative 892 bp
	R.DS*LSLQVT*ILTEQVGAQKEK.I	1	2.4013	0.135		TIGR_14954_m01747
165	Collagenase NC10 and Endostatin family protein 425 bp
	R.LFDSWSDIFQQR.Q	1	3.0975	0.4988		TIGR_14793_m00027
166	conserved hypothetical protein 1141 bp
	K.NHQVAGVT*VALYSK.I	1	2.5259	0.2851		TIGR_14932_m00510
167	conserved hypothetical protein 1632 bp
	K.EFDLLDEIILRK.A	1	2.4015	0.3007		TIGR_13066_m00239
168	conserved hypothetical protein 1901 bp
	K.KT*QNLSTTENELKQIEDR.I	1	2.2946	0.1916		TIGR_14773_m00923
169	conserved hypothetical protein 231 bp
	R.FILNGVCVILR.G	1	2.0456	0.2127		TIGR_13350_m00129
170	conserved hypothetical protein 234 bp
	R.AVINELNEKFK.G	1	2.8307	0.5124		TIGR_14972_m07327
171	conserved hypothetical protein 235 bp
	R.RLCM#ECAPENITIEK.I	1	2.2394	0.1512		TIGR_15295_m00027
172	conserved hypothetical protein 269 bp
	R.GTGWEQKISINALNVQLANAVLR.K	1	2.4459	0.265		TIGR_14282_m00453
173	conserved hypothetical protein 307 bp
	-.HS*DAGNSSVM#SLK.G	1	2.0603	0.1164	1	TIGR_14005_m00027
174	conserved hypothetical protein 309 bp
	K.QIDNKPK.K	1	2.4125	0.0867		TIGR_14990_m08109
175	conserved hypothetical protein 340 bp
	K.NANSGKDPILLYKNLEK.T	1	2.3007	0.2541		TIGR_14961_m04910
176	conserved hypothetical protein 410 bp
	R.AAALGALCRIICS*KK.S	1	2.2132	0.1255		TIGR_14977_m04888
177	conserved hypothetical protein 411 bp
	K.NTLVLTNNRCT*M#AR.L	1	2.4053	0.3562		TIGR_14961_m05207
178	conserved hypothetical protein 429 bp
	R.T*MSHVSFR.C	1	2.2556	0.1904		TIGR_14990_m08025
179	conserved hypothetical protein 431 bp
	-.MANESIESDQFTATR.V	1	2.6059	0.1148		TIGR_14961_m04984
180	conserved hypothetical protein 446 bp
	R.IQES*AGVLM#EGSI.-	1	2.3509	0.1715		TIGR_15190_m00018
181	conserved hypothetical protein 456 bp
	R.QQQKQRLQYQQEK.C	1	2.5215	0.1635		TIGR_12459_m00009
182	conserved hypothetical protein 467 bp
	R.IFCCGS*NRLPITLK.H	1	2.3802	0.1126		TIGR_14544_m00111
183	conserved hypothetical protein 474 bp
	R.SPWYIRNRTM#TASTTLIPR.S	1	2.4369	0.3646		TIGR_14977_m04885
184	conserved hypothetical protein 477 bp
	K.KDVSDEIVK.V	1	2.0826	0.1426		TIGR_13952_m00027
185	conserved hypothetical protein 521 bp
	K.IHEVVK.N	1	1.9351	0.1475		TIGR_14972_m07838
186	conserved hypothetical protein 546 bp
	K.QLCPAM#RDLLK.H	1	2.3092	0.1589		TIGR_14972_m07551
187	conserved hypothetical protein 571 bp
	K.T*ADNAALIAAQSAMVMSGGSSGY*LK.N	1	2.3773	0.1163		TIGR_14977_m04887
188	conserved hypothetical protein 579 bp
	K.CVGADLVMK.L	1	2.0558	0.0938		TIGR_14968_m01508
189	conserved hypothetical protein 597 bp
	R.RCEEPDQTPFM#QCR.Q	1	2.3278	0.2558		TIGR_14972_m07510
190	conserved hypothetical protein 759 bp
	R.S*M#KLLGNVSIPK.Q	1	2.787	0.3102		TIGR_14615_m00142
191	Conserved hypothetical protein, putative 159 bp
	-.MTRLRLLAR.F	1	2.1134	0.2325		TIGR_14980_m02753
192	Core histone H2A/H2B/H3/H4 family protein 168 bp
	-.MLIT*AVEMVRTK.A	1	2.3885	0.2087		TIGR_14972_m07748
193	Core-2/I-Branching enzyme family protein 308 bp
	K.YAILLQNDDFPIK.S	1	2.4552	0.1355		TIGR_13311_m00333
194	CUT domain containing protein 1247 bp
	R.AENLLNGDNGQK.R	1	2.3842	0.2562		TIGR_14979_m04635
195	cuticle collagen 34, putative 305 bp
	K.DGPVGPQGPK.G	1	2.2178	0.2923		TIGR_13617_m00050
196	Cuticlin 1 precursor, putative 387 bp
	R.YEILDGGPTGQPVQYANIGQPVYHK.W	1	3.9	0.5955		TIGR_14438_m00026
197	cuticlin, cut-1 fragment, putative 100 bp
	R.NNFEGHVYVK.G	1	2.5321	0.4369		TIGR_12787_m00399
198	CX module family protein 223 bp
	K.RSGTFT*GGRGISASR.S	1	2.2679	0.0906		TIGR_14979_m04535
199	Cyclase associated protein homolog protein 1, isoform b-related 67 bp
	K.PM#LAPKPT*RNGTSPASTVPAK.H	1	2.3806	0.1826		TIGR_12616_m00127
200	Cyclin, N-terminal domain containing protein 291 bp
	R.CLESMFKAQSMK.P	1	2.5112	0.3964		TIGR_12624_m00059
201	Cysteine-rich, acidic integral membrane protein precursor_-related 468 bp
	R.NIPFGRNVAFDR.N	1	2.3853	0.2569		TIGR_14148_m00009
202	DEAD/DEAH box helicase family protein 797 bp
	K.KSLIFVSCCK.Q	1	1.9563	0.3945		TIGR_14058_m00577
203	Delta-1-pyrroline-5-carboxylate dehydrogenase, mitochondrial precursor, putative 488 bp
	R.VAENLDTYISFPR.L	1	2.8581	0.5352		TIGR_12950_m00042
204	deoxyhypusine synthase, putative 366 bp
	K.KS*S*TMPADST*IIK.G	1	2.0134	0.1529		TIGR_14237_m00409
205	DNA gyrase/topoisomerase IV, A subunit family protein 1178 bp
	R.YGRLLIMT*DQDPDGS*HIK.G	1	2.2767	0.1468		TIGR_14979_m04421
206	DNA repair protein Rad4 containing protein 778 bp
	K.DLSKYEAIY*PENLQPVGKIK.D	1	2.4013	0.2423		TIGR_12787_m00392
207	DNA-dependent RNA polymerase family protein 1129 bp
	K.M#EENKVYRLPK.S	1	2.3103	0.1407		TIGR_14713_m00192
208	DnaJ domain containing protein 1993 bp
	R.IPILLRT*KSYALER.L	1	2.2278	0.1351		TIGR_13357_m00089
209	Double-stranded RNA binding motif family protein 790 bp
	K.NKTM#SGSKNGLTTVGCESIR.K	1	2.2625	0.0971		TIGR_14961_m05108
210	EB module family protein 599 bp
	R.LQTITVPTY*KIR.P	1	2.3134	0.2375		TIGR_14961_m05086
211	EB module family protein 729 bp
	R.AVYKDQSSKLPIR.C	1	2.6248	0.558		TIGR_14009_m00169
212	EGF-like domain containing protein 1061 bp
	K.SGFYGPFCKR.R	1	1.9295	0.1858		TIGR_15523_m00008
213	Egg laying defective protein 19, isoform b, putative 1879 bp
	R.RPHSLFNNIIS*ALGGS*AR.A	1	2.2573	0.3528		TIGR_14972_m07614
214	Elongation factor Tu GTP binding domain containing protein 885 bp
	K.KISIPEKDILS*K.L	1	2.5874	0.4253		TIGR_14351_m00110
215	Endochitinase, putative 318 bp
	K.VLLSYGGYNFGSAIFTGIAK.S	1	2.5942	0.6036		TIGR_14932_m00514
216	ENT domain containing protein 859 bp
	R.LGLKNAVVMDQQK.F	1	2.2501	0.335		TIGR_14961_m05303
217	env-like protein-related 161 bp
	K.LNKGQDNK.I	1	2.0007	0.083	1	TIGR_14046_m00188
218	Eukaryotic-type carbonic anhydrase family protein 237 bp
	R.ITVSRYRS*NLER.T	1	2.4466	0.1388	1	TIGR_12512_m00027
219	exonuclease family protein 399 bp
	K.AKLLPNMK.M	1	1.9527	0.0839		TIGR_14977_m04896
220	exonuclease family protein 831 bp
	R.Y*QKLQKEK.E	1	2.3314	0.1168		TIGR_14208_m00923
221	FAB1, identical 172 bp
	K.VGAEIATS*DTKALPEK.F	1	2.2069	0.1623		TIGR_14961_m05101
222	FAD binding domain of DNA photolyase family protein 442 bp
	R.YMCADGLRR.K	1	1.9412	0.1217		TIGR_15133_m00190
223	FAT domain containing protein 3896 bp
	R.SHVLKMDIGSM#ITSLS*QS*DNR.L	1	2.3585	0.2138		TIGR_14977_m05014
224	F-box domain containing protein 199 bp
	R.FDMTEWTR.N	1	1.9171	0.1543		TIGR_15542_m00009
225	F-box domain containing protein 339 bp
	R.YSLESLPNSFSSATLSDSVR.S	1	2.2606	0.156		TIGR_14982_m02239
226	F-box-like/WD-repeat protein ebi_-related 687 bp
	K.EKQQEKLMGMDPAVK.D	1	2.5066	0.2232		TIGR_14961_m05040
227	Flavin-binding monooxygenase-like family protein 528 bp
	R.YVQTVT*KIMPSWLVNK.S	1	2.4919	0.112		TIGR_14961_m04939
228	Formin Homology 2 Domain containing protein 657 bp
	R.DMIEQMLKFLPTK.E	1	2.3216	0.0978		TIGR_14765_m00799
229	fumarase, putative 504 bp
	K.EFENIIK.I	1	1.9819	0.0816		TIGR_14982_m02274
230	G2F domain containing protein 1682 bp
	R.LYGLVSVPLR.C	1	2.4631	0.4551		TIGR_14992_m11294
231	Gaba, putative 118 bp
	K.EENPFEK.R	1	2.1984	0.1899		TIGR_14981_m02382
232	gactosylgalactosylxylosylprotein 3-beta-glucuronosyltransferase, putative 345 bp
	K.LMLVAEIDT*LLRK.R	1	2.2687	0.1208		TIGR_14975_m04532
233	Galactosyltransferase family protein 413 bp
	R.LKTTKPR.D	1	1.9794	0.3985		TIGR_12737_m00156
234	GDP-mannose 4,6-dehydratase, putative 387 bp
	K.EMVAS*DLQLM#KSNPMA.-	1	2.2774	0.2044		TIGR_14972_m06957
235	gene 11-1 protein precursor-related 708 bp
	K.NMVVKVMPK.E	1	2.3201	0.089	6	TIGR_14399_m00013
236	Gex interacting protein protein 9, isoform a-related 617 bp
	R.LESLLNLLLSNHGK.S	1	2.2117	0.1176		TIGR_14956_m00524
237	Glucosamine--fructose-6-phosphate aminotransferase , putative 718 bp
	K.IGAKVT*LLK.K	1	2.2132	0.1071		TIGR_14972_m07302
238	glutamate dehydrogenase, mitochondrial precursor, putative 543 bp
	R.ELEDYLIEHGTIK.G	1	3.4464	0.5055		TIGR_13367_m00047
239	Glycosyl hydrolases family 31 protein 919 bp
	R.YFTWDPNKFSKPK.E	1	3.1124	0.4351		TIGR_14992_m11062
240	G-patch domain containing protein 313 bp
	K.LLNDIS*KKQDSVSVNFES*LFK.D	1	2.2365	0.2661		TIGR_14302_m00074
241	GPI transamidase subunit PIG-U family protein 322 bp
	R.RGITDESKIAVLM#FK.-	1	2.2959	0.3216		TIGR_13154_m00136
242	GRIP domain containing protein 1564 bp
	R.ELQELVEKNRLCIEEK.K	1	2.4462	0.2252		TIGR_14979_m04576
243	GTP-ase activating protein for Arf containing protein 761 bp
	R.TPAVETCLQRM#SDS*TVILSAK.C	1	2.2094	0.1429		TIGR_14972_m07412
244	Guanylate kinase family protein 466 bp
	R.LIAINSDR.Y	1	1.9344	0.2982		TIGR_12876_m00013
245	GYF domain containing protein 1084 bp
	K.IFKQSVTS*S*GNALTSWM#INR.V	1	2.2362	0.0849		TIGR_14013_m00071
246	haloacid dehalogenase-like hydrolase family protein 234 bp
	K.Y*LDLLGKHLPESR.L	1	2.2137	0.2467		TIGR_14950_m01804
247	Hexokinase family protein 498 bp
	K.YQLMLSEDGSGRGAALVAAVAT*R.I	1	2.245	0.0827		TIGR_14974_m00826
248	Histidine acid phosphatase family protein 411 bp
	K.S*ENFES*ANCTWMKDLK.Y	1	2.3123	0.1		TIGR_14731_m00987
249	HIV TAT specific factor 1, putative 394 bp
	-.MEVNSVNEK.Y	1	2.0615	0.1028		TIGR_14974_m00828
250	HMG box family protein 269 bp
	K.M#VS*ALQEEK.D	1	2.0571	0.08		TIGR_13472_m00066
251	Homeobox domain containing protein 1436 bp
	K.NISSILSNLPS*ANS*VT*GRRANR.T	1	4.0748	0.2344		TIGR_14990_m08137
252	Homeobox domain containing protein 156 bp
	K.TGLS*EDKIM#TWFSNR.R	1	2.2023	0.1725		TIGR_14977_m04944
253	Homeobox domain containing protein 548 bp
	R.RVSESRQT*S*GK.I	1	2.4499	0.1636		TIGR_14990_m08150
254	Hsp20/alpha crystallin family protein 358 bp
	K.LPT*FENM#KNTTNK.T	1	2.3463	0.1929		TIGR_14239_m00338
255	HSPC154 protein, putative 205 bp
	R.MKQVEHHIYK.K	1	2.4193	0.1795		TIGR_14956_m00501
256	HT014, putative 205 bp
	-.M#GSNFHCENEAVNFER.K	1	2.2747	0.2483		TIGR_14979_m04495
257	Hypothetical 37_1 kDa Trp-Asp repeats containing protein in RAM2-ATP7intergenic region_-related
	-.MFQIILINKVNKMK.A	1	2.2144	0.1777		TIGR_14990_m07807
258	Hypothetical 37_2 kDa protein in CHA1-PRD1 intergenic region, putative 350 bp
	K.T*LMIKREXM#K.D	1	2.21	0.3011		TIGR_14992_m11050
259	Hypothetical 45_4 kDa protein in thiaminase I 5'region_-related 108 bp
	R.VITIGKPEEQFFK.A	1	2.8778	0.4631		TIGR_12721_m00014
260	Hypothetical 48_3 kDa protein F07F6_1 in chromosome III_-related 171 bp
	R.IGPAS*QQFLPSLDLDYSIPY*R.K	1	2.3339	0.0972		TIGR_14975_m04470
261	Hypothetical 52_8 kDa protein in BUB1-HIP1 intergenic region_-related 287 bp
	K.SSQSLDFEKQS*MVGS*ALK.N	1	2.4377	0.2654		TIGR_14319_m00099
262	Hypothetical 55_2 kDa Trp-Asp repeats containing protein T10F2_4 inchromosome III, putative 500 bp
	K.EQT*NVANFPGHQGMVK.A	1	2.244	0.4492		TIGR_14294_m00134
263	Hypothetical oxidoreductase F56D1_5, putative 342 bp
	K.RRT*DASQEVT*AENK.K	1	2.4201	0.2343		TIGR_14977_m04999
264	hypothetical protein 1001 bp
	R.EQLTSALT*DLRKR.S	1	2.4063	0.1439		TIGR_14955_m00248
265	hypothetical protein 1024 bp
	R.ENEKLAVFLAQNK.T	1	2.6748	0.1184		TIGR_14990_m08082
266	hypothetical protein 103 bp
	K.FTYLQHGHKYLQS*FRLFR.E	1	2.358	0.2188		TIGR_13325_m00232
267	hypothetical protein 1038 bp
	K.CKNDSVVQQXKNDVILM#ELR.N	1	2.2577	0.314		TIGR_14963_m01780
268	Hypothetical protein 104 bp
	K.ICYLADEIFR.K	1	2.1676	0.1459	1	TIGR_13843_m00008
269	hypothetical protein 107 bp
	R.RVGLSLLPETLVR.L	1	2.2303	0.2466		TIGR_14702_m00389
270	hypothetical protein 1073 bp
	R.KYNAELGKDR.Y	1	2.3576	0.3392		TIGR_14981_m02423
271	hypothetical protein 111 bp
	K.LDMIQSPM#RLNR.L	1	2.2087	0.2744		TIGR_14917_m00334
272	hypothetical protein 113 bp
	R.EDQVDKLIEILK.T	1	2.2762	0.1132		TIGR_14287_m00021
273	Hypothetical protein 116 bp
	R.TNSCFKAQLMDANR.E	1	2.263	0.2161		TIGR_13619_m00045
	K.RS*FGANLPLFEK.L	1	2.4427	0.1836		TIGR_14992_m11295
274	hypothetical protein 125 bp
	R.AKTVIIHLIM#TSPGGVGYR.D	1	2.45	0.5322		TIGR_14972_m07068
275	hypothetical protein 131 bp
	K.PIAQNLSR.R	1	1.9414	0.089		TIGR_13292_m00106
276	hypothetical protein 137 bp
	R.IGNLLDS*VGQQQHKVVQELR.E	1	2.4237	0.2402		TIGR_15478_m00015
277	Hypothetical protein 138 bp
	-.M#EELSTSFTAGRLQYGIGAVR.W	1	2.328	0.274		TIGR_14496_m00121
278	hypothetical protein 142 bp
	K.Y*GIKFRK.R	1	2.2126	0.2426		TIGR_14992_m11246
279	hypothetical protein 147 bp
	K.RSVNGTEIGQGSLSR.R	1	2.301	0.2032	1	TIGR_13355_m00163
280	hypothetical protein 1511 bp
	K.SSVSVDVDAAK.S	1	2.2528	0.1495		TIGR_15404_m00033
281	hypothetical protein 1616 bp
	K.ELAVKEAAEMVEK.Q	1	1.9272	0.1323		TIGR_14974_m00807
282	hypothetical protein 162 bp
	K.SSHAYQVLLALNRNK.K	1	2.3218	0.182	1	TIGR_14670_m00186
283	hypothetical protein 167 bp
	K.LYDAGSRQEVSCEIIQFNLV.-	1	2.2758	0.2215		TIGR_14981_m02418
284	hypothetical protein 169 bp
	R.YPNGQSLALNIIHK.V	1	2.3259	0.1369		TIGR_13120_m00020
285	hypothetical protein 173 bp
	K.QNLINPK.R	1	2.3007	0.1558		TIGR_15009_m00162
286	hypothetical protein 18 bp
	-.MDQLELLPIK.R	1	2.4616	0.3291		TIGR_14950_m01806
287	Hypothetical protein 180 bp
	R.SPQTFHVVFILIAKVTADLVTSFQELS*RK.I	1	3.5343	0.26	1	TIGR_14768_m00184
288	hypothetical protein 185 bp
	K.ERNKVQK.N	1	1.9432	0.0882		TIGR_14968_m01477
289	hypothetical protein 187 bp
	K.PFIDM#KT*VILLIVS*G.-	1	2.3317	0.3521		TIGR_14857_m00327
290	hypothetical protein 188 bp
	-.M#ENAVTEVTVVSGVSESKSLK.N	1	2.3387	0.2379		TIGR_14990_m07810
291	hypothetical protein 190 bp
	K.T*LYIFMDKK.F	1	2.252	0.4514		TIGR_14274_m00230
292	hypothetical protein 207 bp
	-.MPS*GLRPSVLSIK.S	1	2.3267	0.3163		TIGR_14992_m11343
293	hypothetical protein 208 bp
	R.EELFGRLPLNK.A	1	2.2704	0.1172	1	TIGR_14689_m00007
294	hypothetical protein 2100 bp
	-.M#VVWGLSNITDALQK.R	1	2.4407	0.0938		TIGR_14972_m07682
295	hypothetical protein 220 bp
	R.RLVT*NNVTFRET*LM#NAR.D	1	2.4687	0.2437		TIGR_13921_m00010
296	hypothetical protein 223 bp
	K.RAQDYGLNEFKDVSIK.D	1	2.3871	0.1741		TIGR_13998_m00008
297	hypothetical protein 226 bp
	K.KDVKVVCVSAIR.N	1	2.2386	0.1096		TIGR_14961_m05152
298	hypothetical protein 231 bp
	K.ILNM#SNSEK.D	1	1.9608	0.2333		TIGR_14961_m04906
299	hypothetical protein 241 bp
	R.CNY*QEISTLPWSSWTECLR.S	1	2.3954	0.2343		TIGR_14990_m07626
300	hypothetical protein 248 bp
	K.LKT*ESELTKYK.S	1	2.2284	0.1885		TIGR_14990_m07646
301	hypothetical protein 252 bp
	K.GHQKNY*LKER.E	1	2.0753	0.1861		TIGR_14961_m05326
302	hypothetical protein 262 bp
	R.MRTNVPTRYLINPSK.G	1	2.3254	0.0977		TIGR_14947_m01130
303	hypothetical protein 263 bp
	K.ELKKVPK.A	1	2.2534	0.1657		TIGR_14992_m10982
304	hypothetical protein 268 bp
	R.SM#ASEES*ILSEIQQELIR.Q	1	2.4334	0.1052		TIGR_13045_m00045
305	hypothetical protein 272 bp
	R.STDGANAANKVDGT*EGSHVK.V	1	2.353	0.1682		TIGR_14990_m08031
306	hypothetical protein 279 bp
	R.IVSNTRVAMY*S*LHMNLRHIQS*DR.I	1	2.2347	0.1383		TIGR_15162_m00035
307	hypothetical protein 289 bp
	R.EKGSIT*EVVAKK.R	1	2.3117	0.1258		TIGR_14699_m00098
308	hypothetical protein 307 bp
	R.KLKETVSFLEK.E	1	2.2995	0.3677		TIGR_14972_m07180
309	hypothetical protein 3186 bp
	K.EKFAEEK.S	1	1.9336	0.152		TIGR_14081_m00290
310	hypothetical protein 3229 bp
	K.TISVKASELLNIT*ITK.S	1	2.3346	0.1127		TIGR_14990_m08143
311	hypothetical protein 324 bp
	K.EFGTLK.G	1	1.9301	0.154	2	TIGR_13538_m00200
312	hypothetical protein 339 bp
	-.MVDTSNTEGGK.I	1	2.2149	0.1491		TIGR_14961_m05194
	R.QAQELAS*LKVQTKSNEDLER.D	1	2.2732	0.2785		TIGR_14963_m01779
313	hypothetical protein 34 bp
	-.MLPSLAFNS*NCM#LLLNDNT*R.C	1	2.3881	0.1345		TIGR_14972_m07137
314	hypothetical protein 3477 bp
	K.ES*LERDSTWLLK.N	1	2.2474	0.1032		TIGR_14972_m07854
315	hypothetical protein 349 bp
	K.RLWEKGEANINSLR.L	1	2.2324	0.1456		TIGR_14956_m00512
316	hypothetical protein 377 bp
	K.ESCTAATGLS*LSITK.S	1	2.2474	0.1398		TIGR_14968_m01504
317	hypothetical protein 382 bp
	R.WPFTLQVKK.R	1	1.9084	0.3204		TIGR_12902_m00234
318	hypothetical protein 391 bp
	K.LNPLESNEQRDFK.K	1	2.2746	0.2868		TIGR_13645_m00039
319	hypothetical protein 396 bp
	R.IFDLNANRFPGK.N	1	2.629	0.2311		TIGR_15482_m00007
320	hypothetical protein 399 bp
	K.KDVIEKEEPQK.A	1	2.6602	0.2079		TIGR_13834_m00094
321	hypothetical protein 400 bp
	K.MFILKT*LNLK.K	1	2.2391	0.1946		TIGR_14538_m00473
322	hypothetical protein 424 bp
	K.M#DALSRINEVKK.R	1	2.2552	0.0888		TIGR_14092_m00021
323	hypothetical protein 43 bp
	-.M#DKLSIVIESLTK.P	1	2.3912	0.26		TIGR_15332_m00011
324	hypothetical protein 433 bp
	R.KLLGGK.R	1	2.0197	0.151		TIGR_14975_m04389
325	hypothetical protein 479 bp
	R.AIS*LPRPTMK.P	1	1.9716	0.1766		TIGR_13366_m00260
326	hypothetical protein 491 bp
	K.VGVFLGLLPS*FRQNLR.D	1	2.2081	0.1099		TIGR_14961_m05199
327	hypothetical protein 542 bp
	K.NRSVAPR.T	1	2.0584	0.1799		TIGR_13711_m00017
328	hypothetical protein 554 bp
	K.EWLQQQLDLR.R	1	2.5035	0.367		TIGR_13368_m00014
329	hypothetical protein 565 bp
	R.RT*GKGENAR.A	1	2.0806	0.4519		TIGR_14992_m11276
330	hypothetical protein 60 bp
	R.GTREVLMMES*LLKAIK.D	1	2.21	0.1758		TIGR_13920_m00448
331	hypothetical protein 614 bp
	K.NNEFSVQNEGYYLPAK.R	1	2.2702	0.1026		TIGR_14631_m00037
332	hypothetical protein 631 bp
	K.IEIIENGLCLTVPR.Q	1	2.2294	0.3744		TIGR_13274_m00035
333	hypothetical protein 654 bp
	R.NT*HRPNDDDGY*IELSR.R	1	2.4994	0.2603		TIGR_13325_m00236
	R.T*S*MSEVCLIDFHGQLWK.Y	1	2.2129	0.1665		TIGR_14992_m10863
334	hypothetical protein 672 bp
	K.LLELDEER.Q	1	2.2249	0.2505		TIGR_14954_m01725
335	hypothetical protein 685 bp
	R.MYEELAFVSYSIAY*DIFYK.A	1	2.2284	0.1977		TIGR_15536_m00013
336	hypothetical protein 695 bp
	R.EFT*NPSVKKIALSVQR.F	1	2.567	0.2907		TIGR_14961_m04903
337	hypothetical protein 713 bp
	K.IS*GFPVLRQTLDNDILMR.K	1	2.6962	0.1961		TIGR_14170_m00176
338	hypothetical protein 727 bp
	R.SLSNPNLQTKVELELEQLNK.E	1	2.3798	0.4484		TIGR_13392_m00051
339	hypothetical protein 748 bp
	K.FLVT*HM#GDIEIDVEKTSR.T	1	2.3375	0.3389		TIGR_14094_m00132
340	hypothetical protein 758 bp
	R.S*IAEDQQK.H	1	2.3337	0.3121		TIGR_14975_m04494
341	hypothetical protein 78 bp
	R.EGRADINK.Q	1	2.0048	0.1225		TIGR_14779_m00760
342	hypothetical protein 813 bp
	-.MEQSPDFLIAGLRDIY*QK.R	1	2.2462	0.1472		TIGR_14992_m11385
343	hypothetical protein 822 bp
	-.MTGEQLLSSHFNDVS*S*PSSVLEK.H	1	2.2892	0.2054		TIGR_14768_m00179
344	hypothetical protein 825 bp
	K.FIKQCDKT*HVT*VSVTTK.I	1	2.3626	0.226		TIGR_14979_m04548
345	hypothetical protein 84 bp
	R.LCPGEM#QKLKMK.N	1	2.6644	0.1774	1	TIGR_13132_m00017
346	hypothetical protein 85 bp
	-.MNS*ELSKLGVVTGK.A	1	2.3521	0.1691		TIGR_13292_m00104
347	hypothetical protein 877 bp
	K.QERKIGMYSQQK.G	1	2.5964	0.1986		TIGR_12579_m00069
348	hypothetical protein 90 bp
	K.SVQEVLIS*AVEK.P	1	2.2258	0.2202		TIGR_14972_m07165
349	hypothetical protein 91 bp
	R.NGCISVTALNTDGSYYVEKR.C	1	2.3337	0.365		TIGR_14963_m01774
350	hypothetical protein 953 bp
	K.PSEDITKPEAPQPPAXSLAS*K.R	1	2.3437	0.1081		TIGR_12871_m00092
351	hypothetical protein 97 bp
	K.KTTM#FT*ITSATTQK.S	1	2.2985	0.0889		TIGR_14204_m00106
352	hypothetical protein 972 bp
	K.HQISIYELLFCLAKKGNLK.A	1	2.5355	0.3457		TIGR_14992_m11124
353	hypothetical protein 984 bp
	K.MNCLYHS*R.I	1	2.2589	0.2141		TIGR_13033_m00085
354	hypothetical protein 991 bp
	R.S*AISNSSLDEKT*K.K	1	2.2563	0.2753		TIGR_14972_m07226
355	hypothetical protein, conserved 1726 bp
	K.KDSLSTNENFDETITK.K	1	2.3591	0.2475		TIGR_13738_m00181
356	hypothetical protein, conserved 793 bp
	K.VQS*SAVVKLPPEPT*VK.S	1	2.3318	0.1148		TIGR_14409_m00255
357	hypothetical protein, conserved 842 bp
	K.NTEFRYSTGLEK.N	1	2.2796	0.3617		TIGR_12524_m00106
358	Hypothetical protein-conserved 411 bp
	K.FANIFGIGDCLGSPNKK.T	1	2.2552	0.116		TIGR_14237_m00394
359	Hypothetical protein-conserved 473 bp
	R.EKESAGSEK.K	1	1.9198	0.2074		TIGR_14285_m00048
360	Hypothetical subtilase-type proteinase F21H12_6 in chromosome II, putative 242 bp
	R.TATDGYVTGLTGRK.L	1	2.2749	0.1199		TIGR_14750_m00026
361	Hypothetical UPF0082 protein RSc2190_-related 102 bp
	K.WDNIKDTK.L	1	2.2064	0.1939		TIGR_14268_m00020
362	Hypothetical WD-repeats containing protein YFR021w_-related 187 bp
	K.LEGT*LPKFLHLEDELLQK.S	1	2.5227	0.3856		TIGR_15380_m00008
363	immunogenic protein 3, putative 88 bp
	R.TPFHAQVIAPDGNTSEKK.L	1	3.378	0.5514		TIGR_13333_m00082
364	Immunoglobulin I-set domain containing protein 125 bp
	R.PYIRLTSFLNNVTKNAGDEVR.F	1	2.2024	0.2202		TIGR_14975_m04511
365	Immunoglobulin I-set domain containing protein 2581 bp
	K.DGAM#INTNRRQK.L	1	2.3561	0.1327		TIGR_14489_m00061
366	Immunoglobulin I-set domain containing protein 6163 bp
	K.EFEEEIK.D	1	1.9165	0.2841		TIGR_14979_m04613
367	Importin beta family protein 6-related 965 bp
	K.QECMKILGLSLLQK.F	1	2.3517	0.171		TIGR_14972_m07624
368	initiation factor 2-associated protein_, putative 438 bp
	K.Y*LMALKDLCDK.G	1	2.3669	0.252		TIGR_14972_m07280
369	insulin-degrading enzyme, putative 990 bp
	R.FKDKESPLNYVTQIS*S*ELQR.I	1	3.6466	0.1869		TIGR_14833_m00143
370	interferon gamma-inducible thiol reductase, putative 195 bp
	R.SSDAFYDLKK.N	1	2.7941	0.4102		TIGR_15519_m00009
371	Intermediate filament tail domain containing protein 607 bp
	R.IEGLNKK.I	1	1.9421	0.1421		TIGR_14990_m08073
372	Kelch motif family protein 1274 bp
	K.NNDLLCYLR.Q	1	2.2713	0.2818		TIGR_14972_m07897
373	Kinesin motor domain containing protein 1112 bp
	-.M#S*EVIPVRVAVR.V	1	2.4595	0.3647		TIGR_14982_m02273
374	Kinesin motor domain containing protein 942 bp
	K.QNDSAVNITKRR.R	1	2.2447	0.2445		TIGR_14920_m00412
375	Kinesin motor domain containing protein 961 bp
	R.TNGNTIDSAKRK.M	1	2.6558	0.1488		TIGR_14963_m01803
376	KOW motif family protein 456 bp
	K.SEIVIKPNIK.D	1	1.9774	0.0841		TIGR_14972_m07032
377	Kunitz/Bovine pancreatic trypsin inhibitor domain containing protein 1182 bp
	K.KT*PINGNELIVRK.L	1	2.2428	0.3914		TIGR_12849_m00037
378	La domain containing protein 789 bp
	R.VRTLTDNIALIT*EALR.S	1	2.2771	0.1292		TIGR_15338_m00010
379	LD41395p-related 217 bp
	-.MDSIGS*GVASSGSLRTKISLK.G	1	2.5371	0.2147		TIGR_14973_m02602
380	leucyl-tRNA synthetase, putative 1183 bp
	K.GFY*DGVM#VTGKYAGQK.T	1	2.2647	0.2934		TIGR_14749_m00216
381	lipoic acid synthetase, mitochondrial precursor, putative 357 bp
	K.TSLKPPPLNPEEPINT*AK.A	1	2.241	0.4438		TIGR_14696_m00211
382	LysM domain containing protein 185 bp
	K.Y*NTSM#SEIKR.L	1	2.5412	0.1563		TIGR_14058_m00566
383	macrophage migration inhibitory factor 2, putative 66 bp
	K.MLGKPXSR.I	1	2.039	0.2191		TIGR_14250_m00294
384	Major Facilitator Superfamily protein 509 bp
	R.IEM#INTMDPCMIK.D	1	2.2337	0.113		TIGR_14992_m11245
385	MATH domain containing protein 1020 bp
	R.KEEKTDNK.E	1	2.2713	0.1442		TIGR_14771_m00163
386	Membrane calcium atpase protein 3, isoform b, putative 1163 bp
	R.SGQILWIR.G	1	2.4039	0.2482		TIGR_15165_m00048
387	membrane import protein, putative 325 bp
	K.M#QAQTQGNKLTTTQGGVEY*R.G	1	2.4725	0.3306		TIGR_14977_m04892
388	Met-10+ like-protein 693 bp
	K.LS*SMFTIS*SK.V	1	2.2161	0.0998		TIGR_15080_m00105
389	metallo-beta-lactamase superfamily protein 784 bp
	R.KFVDTLGCTAQKK.K	1	1.9068	0.232		TIGR_14977_m04933
390	metalloprotease 1 precursor, putative 468 bp
	R.DY*TQALIRFRLK.K	1	2.4697	0.1918		TIGR_12939_m00035
391	MGC80379 protein-related 325 bp
	R.WNLLSYHIRCNYK.K	1	2.439	0.1149		TIGR_14237_m00405
392	MGC83251 protein-related 1833 bp
	K.LCYACMT*MKGADFRIVK.I	1	2.255	0.1362		TIGR_14939_m00174
393	MIF4G domain containing protein 1100 bp
	K.KIEM#EKET*DEK.K	1	2.2869	0.3067		TIGR_14508_m00037
394	Mpp10 protein 943 bp
	K.VGINLIR.T	1	2.4887	0.1264	1	TIGR_14575_m00063
395	myosin heavy chain B (MHC B), putative 599 bp
	K.KADDM#SAELDSVQR.E	1	2.3122	0.3287		TIGR_14047_m00010
396	Myosin VI, putative 1160 bp
	R.SSSLVCVVSXRTLNSK.Q	1	2.2215	0.1153		TIGR_14975_m04433
397	Myosin XVIIIA, putative 1649 bp
	K.Y*LAMKWLAK.R	1	2.3565	0.1584		TIGR_15161_m00138
398	Negative elongation factor A homolog_-related 559 bp
	K.VSVPS*SHLR.D	1	2.4465	0.1533		TIGR_14945_m00261
399	Neurobeachin homolog, putative 2326 bp
	K.MVPYTTVFGDQLSISNR.K	1	2.2782	0.0898		TIGR_14982_m02248
400	Neurotransmitter-gated ion-channel transmembrane region family protein 256 bp
	K.KLGAQNPSLTS*TR.R	1	2.2432	0.1429		TIGR_14880_m00012
401	nin one binding protein-related 372 bp
	R.YDLEIINNK.S	1	2.0918	0.1799		TIGR_14974_m00841
402	NMD3 family protein 501 bp
	R.ES*KELLSILLKK.L	1	2.3033	0.2238		TIGR_14916_m00484
403	NOT2 / NOT3 / NOT5 family protein 289 bp
	R.SNTEPKTGIQTFPDGTVK.N	1	2.2332	0.3936		TIGR_14630_m00086
404	Nucleoporin interacting component family protein 785 bp
	K.GVSDYIVEKKEDK.L	1	2.2897	0.3477		TIGR_14282_m00455
405	Nucleoside diphosphate kinase, putative 175 bp
	K.IFERFEQR.G	1	2.284	0.0859		TIGR_14990_m08156
406	octapeptide-repeat antigen, ,putative 111 bp
	K.IAGAVGK.T	1	1.9484	0.1442	1	TIGR_14950_m01847
407	Orcokinin peptides type B precursor _-related 304 bp
	R.SLDALQGEGFGMKK.R	1	2.3769	0.2406		TIGR_13610_m00009
408	oxidoreductase, aldo/keto reductase family protein 378 bp
	K.SINPNRILK.N	1	2.2593	0.2651		TIGR_14922_m00060
409	oxidoreductase, zinc-binding dehydrogenase family protein 2507 bp
	R.DYDIVLS*MKDIRTLTLNK.L	1	2.3548	0.2983		TIGR_14967_m01561
410	P38 map kinase family protein 2, isoform b, putative 369 bp
	R.PT*GEKVAIK.K	1	1.9861	0.2351		TIGR_14956_m00538
411	p70, putative 507 bp
	R.RHELNNEQAT*SSK.E	1	2.2309	0.1874		TIGR_14972_m07754
412	Paf1 family protein 353 bp
	R.FGVSAERQETRVSR.F	1	2.3962	0.1223		TIGR_12720_m00025
413	PAN domain containing protein 177 bp
	R.PKDDSITILKK.L	1	2.3423	0.0849		TIGR_14979_m04397
414	Pao retrotransposon peptidase family protein 913 bp
	K.ENM#KIPK.T	1	2.663	0.1535	1	TIGR_13275_m00188
415	Papain family cysteine protease containing protein 324 bp
	R.EKGGVTAVKK.Q	1	2.3449	0.1647		TIGR_14248_m00682
416	Pecanex-like protein 1, putative 1984 bp
	R.QMVSFSMMAARLRNATR.R	1	2.2551	0.1057		TIGR_14977_m05038
417	Peptidase M16 inactive domain containing protein 1001 bp
	R.CAEKLEKALHETTAQK.P	1	2.3811	0.2859		TIGR_14603_m00268
418	peptidyl-prolyl cis-trans isomerase, cyclophilin-type family protein 414 bp
	K.Y*RPVVEQKIR.N	1	2.3573	0.1624		TIGR_14954_m01614
419	peptidyl-prolyl cis-trans isomerase, FKBP-type family protein 426 bp
	K.KILVEGK.G	1	2.0284	0.1424		TIGR_15451_m00017
420	Peptidyl-tRNA hydrolase domain containing protein 382 bp
	R.FLSRCADLLR.T	1	2.4092	0.2023		TIGR_15161_m00143
421	PHD-finger family protein 1218 bp
	K.SEQM#DQEIFYNES*T*KTDVK.N	1	2.3788	0.1125		TIGR_15158_m00052
422	PHD-finger family protein 2192 bp
	R.SSGKPLGT*APVSGSTR.P	1	2.4839	0.2912		TIGR_13735_m00086
423	phosphofructokinase, putative 849 bp
	K.AITASQVQDVIKEK.L	1	2.5833	0.3095		TIGR_14954_m01711
424	Piwi domain containing protein 1073 bp
	R.NFGKAEAGADNYSPNIVCIIACK.R	1	2.5212	0.2618		TIGR_14992_m10883
425	polyadenylate-binding protein 1, putative 655 bp
	K.VSEAASVLASSKSQNP.-	1	2.4038	0.2004		TIGR_14232_m00259
426	predicted protein 133 bp
	K.S*NNLLIM#EAKSRGAIS*FGSFK.I	1	2.2451	0.1224		TIGR_14992_m11413
427	predicted protein 185 bp
	K.LHS*VT*VILIFFFIIY*SVLCM.-	1	2.3272	0.0914		TIGR_14963_m01828
428	predicted protein 322 bp
	K.LSLTNVQVMM#TSVFASRK.R	1	2.261	0.125		TIGR_14968_m01526
429	predicted protein 490 bp
	K.M#IHSPYLNVQIEK.R	1	1.9015	0.0845		TIGR_14980_m02852
430	predicted protein 981 bp
	R.PDHLIGVVS*AFLKLLS*S*R.H	1	2.4725	0.2996		TIGR_14916_m00497
431	pregnancy-associated plasma protein-A, putative 428 bp
	R.SAVCVVQCR.K	1	2.3961	0.0971		TIGR_14954_m01593
432	Pre-mRNA splicing factor PRP8, putative 2290 bp
	R.FS*PIPFPPLS*YK.H	1	2.3766	0.1073		TIGR_14973_m02705
433	Prion-like-, putative 626 bp
	R.FTIKPMNIQAVENEPAR.F	1	2.4928	0.2235	1	TIGR_14848_m00007
434	Probable 26S protease regulatory subunit 7, putative 435 bp
	R.DIRY*DLLARLCPNSTGAEIR.S	1	2.3958	0.3424		TIGR_14975_m04459
435	Probable exocyst complex component Sec5_-related 419 bp
	K.YGDLIFEK.S	1	2.0496	0.093		TIGR_15431_m00030
436	Probable histone H2B 4, putative 63 bp
	K.HAVSEGTKAVTK.Y	1	3.3605	0.6958	3	TIGR_12861_m00052
437	Probable nucleolar exonuclease_-related 123 bp
	-.MHYFIANLCCNLKFIGEPFQK.V	1	2.414	0.1535		TIGR_14794_m00095
438	probable protein kinase, putative 1199 bp
	R.TEGVS*GVELEK.R	1	2.2251	0.1735		TIGR_14961_m04999
439	prolyl oligopeptidase family protein 562 bp
	K.LGTVEIEDQVEGLR.E	1	2.2068	0.1425		TIGR_15254_m00015
440	Proteasome A-type and B-type family protein 273 bp
	R.AT*AGNIIADKHCEK.V	1	2.2356	0.4635		TIGR_14954_m01575
441	Proteasome regulatory particle, non-atpase-like protein 6, putative 420 bp
	K.IMLDS*PEEVSIILSAK.L	1	2.4306	0.1373		TIGR_14973_m02631
442	protein C18H9_7, putative 280 bp
	R.KGSLVDAR.A	1	2.2741	0.1294		TIGR_14975_m04548
444	protein C33A11_1-related 669 bp
	R.KTEPCVDNSLT*ILCLLR.Y	1	2.2052	0.0873		TIGR_14972_m07455
445	Protein kinase domain containing protein 1236 bp
	K.ELERQIGELNEK.C	1	2.2779	0.207		TIGR_14990_m08000
446	Protein kinase domain containing protein 1338 bp
	K.YVGNVMIDY*QFKEELIK.T	1	2.2611	0.126		TIGR_14961_m05261
447	Protein kinase domain containing protein 425 bp
	K.ELIVELEK.F	1	1.9876	0.1821		TIGR_15481_m00010
448	Protein kinase domain containing protein 434 bp
	K.LQKQQPKK.H	1	1.9734	0.1068		TIGR_14979_m04459
449	Protein kinase domain containing protein 518 bp
	K.VTAIKSHPY*FGNR.D	1	2.494	0.1384		TIGR_13933_m00046
450	Protein kinase domain containing protein 640 bp
	R.GVSQLTRLRHPR.I	1	2.3837	0.3484		TIGR_12813_m00045
451	Protein kinase domain containing protein 659 bp
	K.HNGLGGAQT*S*GSSK.Q	1	2.2744	0.1096		TIGR_13257_m00083
452	Protein kinase domain containing protein 715 bp
	R.TLSPDSRLSSRSSSPPNSSGR.A	1	2.2495	0.172		TIGR_14974_m00824
453	Protein kinase domain containing protein 807 bp
	K.NMS*CSGLLTVYLAWQISR.I	1	2.2487	0.1457		TIGR_14982_m02213
454	Protein kinase domain containing protein 840 bp
	R.MASLS*PET*RAR.L	1	1.9114	0.157		TIGR_14284_m00373
456	Protein kinase domain containing protein 884 bp
	R.S*VTKEKAEILQLR.A	1	2.2731	0.1049		TIGR_14527_m00111
457	protein phosphatase 1 regulatory inhibitor subunit 16A, putative 515 bp
	-.MDHSDLVAELGEIEKMTPAERIALAR.E	1	2.3328	0.342		TIGR_14380_m00112
458	protein ZC84_6 , putative 469 bp
	K.LQCKHGTALKIR.Q	1	2.3175	0.1178		TIGR_12423_m00020
459	PX domain containing protein 164 bp
	K.KSFLPPK.K	1	2.2209	0.1457		TIGR_13618_m00050
460	Rab connectin related protein 2-related 1038 bp
	K.KLRLVK.P	1	1.9291	0.1309		TIGR_14982_m02246
461	Ras-related protein Rab-30, putative 197 bp
	K.YLFKVVLVGNAGVGKT*XLVR.K	1	2.2171	0.3788		TIGR_13269_m00307
462	RE06140p-related 286 bp
	R.SIDLTK.N	1	1.9325	0.0843		TIGR_14229_m00038
463	RE18871p-related 215 bp
	K.EY*QELSLRAVALRR.V	1	2.2323	0.134		TIGR_15503_m00023
464	RE24065p-related 278 bp
	K.DKTVVFSITNDAK.I	1	2.2429	0.2236		TIGR_14967_m01534
465	regulator of chromosome condensation, putative 554 bp
	K.VTQQPM#EVLKHRK.T	1	2.2214	0.1257		TIGR_13467_m00113
466	Rhodanese-like domain containing protein 460 bp
	K.RFSVAQQDTRK.N	1	2.304	0.132		TIGR_13920_m00450
467	RhoGAP domain containing protein 665 bp
	R.APSRATSIAQNAEEVSK.Q	1	2.4073	0.3749		TIGR_14992_m11322
468	ribonucleoside-diphosphate reductase large chain, putative 1061 bp
	R.KIIAY*AIK.H	1	2.2017	0.2562		TIGR_14330_m00198
469	ribonucleotide reductase 2, putative 288 bp
	R.VSEYQKAGVLSSEEGKSFNLDSDF.-	1	2.2701	0.3152		TIGR_14961_m05340
470	RIKEN cDNA 2810439K08-related 247 bp
	R.RLFDS*FGYDSSK.K	1	2.5377	0.1949		TIGR_15261_m00022
471	RNA binding protein, putative 216 bp
	R.VLRVDVADAPR.G	1	2.2335	0.2542		TIGR_14036_m00110
472	RNA dependent RNA polymerase family protein 1542 bp
	R.WMGDFTAS*K.T	1	1.94	0.2048		TIGR_14920_m00401
473	RNA pol II accessory factor, Cdc73 family protein 510 bp
	R.RENEVLIQR.L	1	2.6973	0.2639		TIGR_14634_m00550
474	RNA recognition motif containing protein, putative 887 bp
	R.FSTRGGGRGGISPR.E	1	2.0677	0.2424		TIGR_14954_m01678
475	RNase H and integrase-like protein-related 177 bp
	-.M#EEFLMDEK.T	1	2.0864	0.1957		TIGR_14950_m01823
476	RWD domain containing protein 446 bp
	K.IEKNSGCNKM#TCIK.C	1	2.591	0.2213		TIGR_13325_m00233
477	SD27140p-related 203 bp
	R.LISIFK.I	1	1.9092	0.1227		TIGR_15552_m00010
478	SEA domain containing protein 372 bp
	K.NLQIGGNDVDPR.S	1	2.3878	0.5		TIGR_14990_m07923
479	Sec23/Sec24 trunk domain containing protein 1096 bp
	K.ELDQVNSSLR.I	1	2.0419	0.1691		TIGR_14972_m07636
480	Serine/threonine protein phosphatase 2A, 56 kDa regulatory subunit,epsilon isoform, putative 521 bp
	R.AALNELIDHITTVK.G	1	2.2576	0.2673		TIGR_14992_m11170
481	Serine/threonine-protein kinase Pim-3, putative 430 bp
	K.IPSTDM#KLPM#EIVLLMKCT*K.I	1	2.3785	0.1843		TIGR_14967_m01572
482	serpin precursor, identical 428 bp
	K.RNDYSLYYLTK.F	1	2.9567	0.4449		TIGR_14931_m00318
483	serpin, putative 238 bp
	K.YVNEATNRSVSIK.L	1	2.5909	0.2192	1	TIGR_12910_m00014
484	sf3a2-prov protein, putative 250 bp
	R.RAAKEATDQPYMPLPQQVK.V	1	2.3234	0.1835		TIGR_14961_m05094
485	Skb1 methyltransferase family protein 702 bp
	R.LLM#DLFVSVVQR.P	1	2.2399	0.3788		TIGR_14980_m02713
486	small heat shock protein 12_6, identical 113 bp
	K.LPS*DVDT*KTLTS*NLTK.R	1	2.222	0.1263		TIGR_14979_m04646
487	SMC family, C-terminal domain containing protein 1704 bp
	K.NSELDAEEVELK.K	1	2.3577	0.1884		TIGR_13345_m00128
488	SMC proteins Flexible Hinge Domain containing protein 1208 bp
	K.KSLKESDLK.K	1	1.9401	0.1202		TIGR_14977_m04899
489	smu-1 suppressor of mec-8 and unc-52 homolog, putative 509 bp
	R.RIEKAHNMGIT*SVHFSK.D	1	2.3603	0.1346		TIGR_15293_m00016
490	SNARE domain containing protein 1084 bp
	R.FQVY*QDIRAYAR.D	1	2.2829	0.2195		TIGR_13818_m00232
491	Snf5 homolog R07E5_3 - Caenorhabditis elegans, putative 539 bp
	R.KM#QEMACPSS*FLNT*NIMLVK.A	1	2.5334	0.1177		TIGR_14980_m02744
492	Sodium Bile acid symporter family protein 417 bp
	R.FDPPYIHDLM#AGTNKT*VK.V	1	2.2064	0.0819		TIGR_14204_m00110
493	Sodium:neurotransmitter symporter family protein 723 bp
	K.EINSISERHIGK.M	1	2.4165	0.2124		TIGR_14950_m01859
494	Splicing factor 3B subunit 1, putative 1270 bp
	K.LLATPTPMGATGTPMGFIMQGTPERPGLADK.G	1	2.2816	0.2509		TIGR_15206_m00014
495	splicing factor 3b, subunit 2, putative 398 bp
	K.ASISEKILQEEMSEKR.R	1	2.3622	0.1167		TIGR_15522_m00008
496	Splicing factor, arginine/serine-rich 4, putative 347 bp
	R.LVYGPPQQTRYR.L	1	2.0193	0.2146		TIGR_14992_m11359
497	sterile alpha and TIR motif containing protein 1 isoform a, putative 951 bp
	K.CREARSIAAFHFTMEATIK.K	1	2.5991	0.316		TIGR_14979_m04422
498	swan, putative 816 bp
	R.ITNEDADQMLAVPDRFGRQK.K	1	2.3114	0.1134		TIGR_15212_m00009
499	T-box protein 12, putative 208 bp
	K.LT*NNEVDK.T	1	2.0364	0.117		TIGR_13203_m00013
500	T-complex protein 1, beta subunit, putative 529 bp
	K.EALTVAGAGAS*EILM#STAAMSES*QK.I	1	2.239	0.0937	1	TIGR_13579_m00039
501	Temporarily assigned gene name protein 150, isoform b, putative 260 bp
	R.RDALQKMALR.E	1	2.2536	0.1298		TIGR_13254_m00031
502	THO complex subunit 1, putative 480 bp
	K.LEFSATLEEGSKR.E	1	2.2525	0.2752		TIGR_14975_m04404
503	threonyl-tRNA synthetase, cytoplasmic, putative 685 bp
	K.GAHIY*NTLCNFIRK.E	1	2.3185	0.131		TIGR_13464_m00254
504	TMEM9 family protein 181 bp
	R.KIVHKPQT*VVK.P	1	2.2025	0.1955		TIGR_14977_m04941
505	Transthyretin-like family protein 143 bp
	R.KITFKIPK.K	1	2.5381	0.382		TIGR_12984_m00011
506	Trehalose 6-phosphate synthase protein 1, putative 1376 bp
	K.KLLSAGSDK.G	1	1.9924	0.3158		TIGR_14972_m07740
507	tRNA (5-methylaminomethyl-2-thiouridylate)-methyltransferase, putative 383 bp
	R.TSFGDFLENRLETGLIR.L	1	2.2015	0.2299		TIGR_13411_m00123
508	Tudor domain containing protein 1208 bp
	K.DLSNNKKELS*SVVLNR.I	1	2.2975	0.108		TIGR_14208_m00916
509	Tudor domain containing protein 380 bp
	K.QLNGNKLKIK.R	1	2.2874	0.2223		TIGR_14974_m00797
510	UBA/TS-N domain containing protein 207 bp
	R.IDILDNY*ERR.L	1	2.3015	0.1952		TIGR_13944_m00014
511	ube2i2 protein, putative 168 bp
	R.RQAQQFSAEIVQR.Q	1	2.2359	0.2666		TIGR_14972_m07811
512	Ubiquitin-conjugating enzyme family protein 1053 bp
	K.SGVFKAT*QPQSQSKQK.S	1	2.2034	0.1964		TIGR_14990_m08098
513	Ubiquitin-conjugating enzyme family protein 416 bp
	K.ESKGNNLDLLK.C	1	2.2639	0.2202		TIGR_15215_m00046
514	Ubiquitin-like protein SMT3, putative 109 bp
	R.M#GVDVGSLRFLFDGR.R	1	2.2365	0.0844		TIGR_14979_m04551
515	Utp21 specific WD40 associated domain containing protein 913 bp
	R.HIDTTQVTTWT*T*RK.Q	1	2.444	0.1424		TIGR_14961_m05180
516	VAB-19-related 658 bp
	K.RDFVSPQM#ELSK.V	1	2.2948	0.2531		TIGR_14975_m04441
517	Vacuolar assembly protein VPS41 homolog_-related 650 bp
	K.LQLAY*LNTLFERNEGEEFIDFAIK.L	1	2.2341	0.1143		TIGR_14962_m00671
518	Vacuolar protein sorting 35, putative 815 bp
	K.NDDSLMLKS*EQEK.L	1	2.3203	0.1584		TIGR_14977_m05058
519	Variant SH3 domain containing protein 1193 bp
	R.NIAPNNASIDESTSLNTHR.F	1	2.2107	0.2031		TIGR_14977_m05004
520	Variant SH3 domain containing protein 812 bp
	R.QNEKEEFLK.T	1	2.3268	0.0826		TIGR_14972_m07719
521	vasopressin-activated calcium mobilizing putative receptor protein 767 bp
	K.TNVQEEHDDIIALR.I	1	2.3895	0.1922		TIGR_14992_m11226
522	Viral A-type inclusion protein repeat containing protein 1274 bp
	K.VALSNLQNVLR.D	1	2.3771	0.2825		TIGR_13555_m00075
523	Viral A-type inclusion protein repeat containing protein 2273 bp
	K.EIEKSVQEST*FK.D	1	2.2899	0.141		TIGR_13790_m00133
524	WD-repeat protein 26_-related 664 bp
	K.SVGQRIKETLQTS*K.S	1	2.3584	0.12		TIGR_14972_m07888
525	WD-repeat protein BING4_-related 254 bp
	K.LKEEFLT*KETVK.V	1	2.2696	0.1565		TIGR_13253_m00070
526	WGR domain containing protein 875 bp
	K.PFIIPDEIK.R	1	2.1236	0.1491		TIGR_14992_m10955
527	Zinc finger C-x8-C-x5-C-x3-H type 701 bp
	K.TDLSIPQHEM#SKEELQKELK.R	1	2.5622	0.4075		TIGR_14972_m07240
528	Zinc finger in N-recognin family protein 2021 bp
	K.QNVEFTNAFPS*Y*VVPK.M	1	2.2231	0.0841		TIGR_14990_m07817
529	Zinc finger, C2H2 type family protein 1105 bp
	R.KS*ILEDK.S	1	2.3181	0.1528		TIGR_14470_m00033
560	Zinc finger, C2H2 type family protein 1452 bp
	R.VEADDY*LRILLR.F	1	2.2102	0.2296		TIGR_13738_m00182
561	Zinc finger, C2H2 type family protein 258 bp
	K.CFHCNRVLY*NY*SGKLR.H	1	2.3124	0.0884		TIGR_14634_m00534
562	Zinc finger, C2H2 type family protein 292 bp
	K.KIFNDY*SNMKK.H	1	2.3083	0.1225	2	TIGR_13647_m00021
563	Zinc finger, C2H2 type family protein 378 bp
	K.LESGIPTTKILSK.A	1	2.2326	0.0969		TIGR_14980_m02730
564	Zinc finger, C2H2 type family protein 395 bp
	K.KECPFDHT*DRPR.I	1	2.2729	0.2501		TIGR_14584_m00107
564	Zinc finger, C2H2 type family protein 459 bp
	K.T*FIFKFDLNR.H	1	1.9227	0.1725		TIGR_12875_m00018
565	Zinc finger, C2H2 type family protein 661 bp
	K.YQAMM#VDLSLLTCSHSDCK.E	1	2.2831	0.2402	1	TIGR_14038_m00031
566	Zinc finger, ZZ type family protein 1616 bp
	K.FSAYRT*AM#KLR.A	1	2.1472	0.1843		TIGR_14990_m07681
	The table describes the peptides identified and the corresponding protein in the ES of microfilariae of Brugia malayi. NTPS – Number of times peptide seen; NSH – Non-specific hits (Peptides matching with more than one protein; the number denotes number of proteins that the peptide has matched hits by BLASTP). Non-specific peptides are highlighted in yellow.
