# Supplementary material for: Brugia malayi Excreted/Secreted Proteins at the Host/Parasite Interface: Stage- and Gender-Specific Proteomic Profiling
Source: PLoS Negl Trop Dis. 2009 Apr 7;3(4):e410. doi: 10.1371/journal.pntd.0000410 (PMC2659452; doi:10.1371/journal.pntd.0000410)
Supplement: Table S5 — L3-ES Peptide List. The table describes the peptides identified and the corresponding protein in the ES of Brugia malayi L3 larvae. NTPS - Number of times peptide seen; NSH - Non-specific hits (Peptides matching with more than one protein; the number denotes number of proteins that the peptide has matched hits by BLASTP). Non-unique peptides are highlighted in yellow. (0.05 MB XLS) [file pntd.0000410.s006.xls]

## Sheet: Table S5-L3-ES All Peptides
Table S5- Brugia malayi Secretome - L3 ES
	L3-ES - Detailed Nonredundant Peptides	NTPS	Corr. Score	rCN	NSH	TIGR Acc No.
	56
1	Larval allergen, putative 247 bp
	K.GEFVETDGKKK.Q	2	3.3399	0.5179	4	TIGR_14323_m00082
	K.GEFVETDGKK.K	1	2.2264	0.2448	4	TIGR_14323_m00082
	K.GEFVETDGK.K	53	3.0172	0.5829	6	TIGR_14323_m00082
	13
2	Alt2 variant, putative 165 bp
	R.GC*FC*EDKLHSC*VIER.T	2	4.8997	0.7186	2	TIGR_14863_m00021
	R.LSENQAWTDR.G	8	3.8564	0.6569	2	TIGR_14863_m00021
	K.LEYSYC*APEAGWQC*A.-	1	3.4122	0.8361		TIGR_14863_m00021
	R.TNNGKLEYSYC*APEAGWQC*A.-	2	3.6368	0.8355		TIGR_14863_m00021
	3
3	Chromadorea ALT protein 1571 bp
	K.LHSC*VIER.N	3	2.276	0.5802	6	TIGR_14059_m00045
	1
4	Conserved hypothetical protein 1845 bp
	R.LHVDVESRDHFGRLFDAAK.H	1	3.3765	0.4613		TIGR_14056_m00035
5	Hypothetical protein 1001 bp
	R.SSLAVELLCNVK.E	1	2.501	0.0959		TIGR_14955_m00248
6	Unknown, identical 125 bp
	K.LEYSYC*APQESWQC*S.-	1	2.6592	0.6743		TIGR_14933_m00224
7	Zinc knuckle family protein 637 bp
	R.GETSAFATINQTKGDNTIKSK.K	1	2.817	0.4114	12	TIGR_12550_m00037
	The table describes the peptides identified and the corresponding protein in the ES of L3 larvae of Brugia malayi. NTPS – Number of times peptide seen; NSH – Non-specific hits (Peptides matching with more than one protein; the number denotes number of proteins that the peptide has matched hits by BLASTP). Non-specific peptides are highlighted in yellow.
