# Supplementary material for: Brugia malayi Excreted/Secreted Proteins at the Host/Parasite Interface: Stage- and Gender-Specific Proteomic Profiling
Source: PLoS Negl Trop Dis. 2009 Apr 7;3(4):e410. doi: 10.1371/journal.pntd.0000410 (PMC2659452; doi:10.1371/journal.pntd.0000410)
Supplement: Table S6 — L3-MES Peptide List. The table describes the peptides identified and the corresponding protein in the ES of Brugia malayi L3 larvae molting into L4 stage. NTPS - Number of times peptide seen; NSH - Non-specific hits (Peptides matching with more than one protein; the number denotes number of proteins that the peptide has matched hits by BLASTP). Non-unique peptides are highlighted in yellow. (0.06 MB XLS) [file pntd.0000410.s007.xls]

## Sheet: Table S6-L3-MES_All Peptides
Table S6- Brugia malayi Secretome - Molting L3 ES (L3-MES)
	L3-MES - Detailed Nonredundant Peptides	NTPS	Corr. Score	rCN	NSH	TIGR Acc No.
	12
1	DJ-1 family protein 187 bp
	K.VKEVSVPMIVK.E	1	3.069	0.5219		TIGR_13325_m00230
	R.YIAAIC*AAPIALK.S	1	2.3528	0.606		TIGR_13325_m00230
	R.VVTTDHIVTSR.G	1	2.4672	0.7672		TIGR_13325_m00230
	R.GPGTALEFALK.L	2	3.3599	0.6787		TIGR_13325_m00230
	K.LVELLVGTEK.V	1	3.0769	0.5104		TIGR_13325_m00230
	K.VKEVSVPMIVKE.-	1	3.9969	0.4322		TIGR_13325_m00230
	R.AGVEVTIAGLLGK.N	5	4.1856	0.658		TIGR_13325_m00230
	11
2	LL20 15kDa ladder antigen, putative 856 bp
	R.THLSWLTDAQKDEIRK.M	1	4.6245	0.6644	4	TIGR_14992_m10973
	R.IIFEMPGLLR.N	1	2.2181	0.5035		TIGR_14992_m10973
	R.THLSWLTDAQKDEIR.K	2	5.1255	0.705	4	TIGR_14992_m10973
	K.VDEMLEHVTDEAKK.Q	1	3.6362	0.5477	4	TIGR_14992_m10973
	K.VDEMLEHVTDEAK.K	1	3.2875	0.5399	4	TIGR_14992_m10973
	R.AKVDEMLEHVTDEAKK.Q	1	4.3725	0.6476	4	TIGR_14992_m10973
	R.AKVDEMLEHVTDEAK.K	2	5.0545	0.6478	4	TIGR_14992_m10973
	R.DNHEHSLDDYFR.T	1	3.0825	0.859	4	TIGR_14992_m10973
	R.THLSWLTDAQK.D	1	3.7952	0.6924	4	TIGR_14992_m10973
	10
3	triosephosphate isomerase, putative 247 bp
	K.TASPEQAQEVHGWIR.E	1	4.0919	0.6447		TIGR_14940_m00172
	R.ILYGGSVTAENAAELAK.K	1	2.9644	0.6718		TIGR_14940_m00172
	K.FLNDGAVVPNVDVVVAPPAPYLSYVK.E	1	2.2433	0.5268		TIGR_14940_m00172
	K.GAFTGEISPAMIK.D	2	3.8233	0.5258		TIGR_14940_m00172
	K.KPDIDGFLVGGASLKPDFIK.I	1	5.0997	0.776		TIGR_14940_m00172
	K.VLHAVDSGLQTIFC*C*GEK.L	1	3.4466	0.6379		TIGR_14940_m00172
	R.HIFGESDELIAEK.V	1	4.4598	0.6476		TIGR_14940_m00172
	K.IVIAYEPVWAIGTGK.T	2	3.5606	0.6802		TIGR_14940_m00172
	9
4	Cuticular glutathione peroxidase precursor, putative 223 bp
	R.C*PPTVPVIGKR.H	1	2.2315	0.4091		TIGR_14972_m07803
	R.HQLIYDPIGTNDVIWNFEK.F	3	5.5906	0.7696		TIGR_14972_m07803
	R.C*PPTVPVIGK.R	3	2.7403	0.7135		TIGR_14972_m07803
	K.NMHIFGK.L	1	2.4416	0.2233		TIGR_14972_m07803
	K.LEVNGENDHPLYK.F	1	3.7464	0.6577		TIGR_14972_m07803
5	Transthyretin-like family protein 93 bp
	K.EYINDIYNMGIVSLNIAQEGR.E	3	3.5011	0.7473		TIGR_13250_m00031
	R.FEVSGQEDEIGSIEPYLR.I	6	4.0801	0.6839		TIGR_13250_m00031
	8
6	intermediate filament protein, putative 573 bp
	R.DFILKPSK.T	1	2.3775	0.3708		TIGR_14979_m04552
	R.SKEEPIGEWK.L	1	2.552	0.4196		TIGR_14979_m04552
	K.FIILENTHR.S	1	2.919	0.3774		TIGR_14979_m04552
	R.GQGGVHAPPEQLIFESEESFGVGNNVQTILYNK.	5	4.4093	0.8253		TIGR_14979_m04552
	6
7	Gamma-glutamyltranspeptidase family protein 314 bp
	R.TLMGDEAFVEEAK.E	1	3.2233	0.6014		TIGR_13531_m00015
	K.ISWYDLIKPSIDLC*R.Y	1	3.4402	0.5701		TIGR_13531_m00015
	K.LALSSDPVELFYR.G	1	2.7174	0.7305		TIGR_13531_m00015
	K.VFVAGDIIK.R	2	2.7453	0.5464		TIGR_13531_m00015
	R.AIATPGEIAGYWLAFKR.F	1	4.233	0.7083		TIGR_13531_m00015
	4
8	cytidine deaminase, identical 133 bp
	R.IEMQLSQLIPLSFTTK.D	2	4.4885	0.7233		TIGR_13719_m00032
	K.FTVGAALLTK.D	1	2.5376	0.54		TIGR_13719_m00032
	K.RIEMQLSQLIPLSFTTK.D	1	5.0166	0.6783		TIGR_13719_m00032
9	leucyl aminopeptidase, putative 406 bp
	R.MVGSDSLEEAIDFLAK.S	2	4.9934	0.6757		TIGR_15373_m00009
	R.IPAASLTIEQADMIDR.M	2	5.4408	0.7389		TIGR_15373_m00009
10	R2, identical 203 bp
	K.HYGAGWLSMANAGK.D	1	3.9818	0.6477		TIGR_14702_m00390
	K.SIYGDRFEDENFK.L	1	3.94	0.5368		TIGR_14702_m00390
	R.IEIGLFGNDVPK.T	2	3.077	0.4526		TIGR_14702_m00390
11	thioredoxin, putative 169 bp
	K.NKYEVAGIPMLIVIK.S	3	4.8282	0.7813	1	TIGR_14981_m02379
	K.ESHGNWYYVPFGSSEIEK.L	1	4.1203	0.6056	1	TIGR_14981_m02379
	2
12	glucose phosphate isomerase a, putative 864 bp
	K.HFVALSTNGPK.V	1	2.3335	0.5007		TIGR_14990_m07644
	R.NVNNKPLTLDGQNVTDDVNNVLEHMR.T	1	4.4939	0.6801		TIGR_14990_m07644
13	Glycosyl hydrolases family 31 protein 906 bp
	K.NLYGLAETIATQK.A	1	3.1368	0.6544		TIGR_14972_m07829
	R.NLYGVHPFYLGLEK.D	1	3.8943	0.609		TIGR_14972_m07829
14	Nucleoside diphosphate kinase, putative 175 bp
	R.TFIC*IKPDAVQR.G	1	3.7104	0.6774		TIGR_14990_m08156
	R.QMLGATNPLNSMPGTIR.G	1	3.1827	0.6024		TIGR_14990_m08156
15	Phosphatidylethanolamine-binding protein 171 bp
	K.LLNC*NWDGIQVQPGQMMSPR.N	1	3.3988	0.726		TIGR_14956_m00481
	K.YKLGDPIAGNFFLAQNEG.-	1	5.0191	0.776		TIGR_14956_m00481
16	Zinc knuckle family protein 637 bp
	R.GETSAFATINQTKGDNTIKSK.K	2	2.541	0.4267	12	TIGR_12550_m00037
	1
17	2,3-bisphosphoglycerate-independent phosphoglycerate mutase, putative 184 bp
	K.KNDYILMVTADHGNAEK.M	1	4.4981	0.6424		TIGR_13047_m00009
18	conserved hypothetical protein 1845 bp
	R.LHVDVESRDHFGRLFDAAK.H	1	2.7403	0.3607		TIGR_14056_m00035
19	Galactoside-binding lectin family protein 313 bp
	R.HYMIPFK.T	1	2.6106	0.4204		TIGR_14981_m02387
20	heavy neurofilament protein-related 332 bp
	K.KFAEAPK.E	1	2.2209	0.2511		TIGR_14975_m04412
21	hypothetical protein 174 bp
	K.MAVAPSNAPEVK.N	1	3.2294	0.6199		TIGR_14968_m01498
22	hypothetical protein 365 bp
	R.IGLTVLPINATNENIECLR.D	1	2.5149	0.2753		TIGR_14982_m02236
23	Immunoglobulin I-set domain containing protein 199 bp
	K.FYSSDGENSATFTVK.A	1	2.4166	0.6807		TIGR_14968_m01452
24	macrophage migration inhibitory factor 2, putative 66 bp
	R.FPSDFNVQFTELMAK.M	1	4.1723	0.5344		TIGR_14250_m00294
25	PAN domain containing protein 1622 bp
	K.KVEGEDEIIAEVAK.D	1	6.2083	0.666		TIGR_14977_m05024
26	predicted protein 928 bp
	K.INDEAPFEDATAEDVENEEK.K	1	5.3369	0.8078		TIGR_14972_m07915
27	Serine/threonine protein phosphatase C34C12_3 in chromosomeIII, putative 357 bp
	R.CGNEAAILQISSNERQVK.Y	1	2.2468	0.1969		TIGR_12903_m00103
28	Troponin T, putative 307 bp
	R.APPQEKDETPAEQTEAEK.A	1	4.4638	0.8024	1	TIGR_13488_m00014
	The table describes the peptides identified and the corresponding protein in the ES of molting L3 larvaeof Brugia malayi. NTPS – Number of times peptide seen; NSH – Non-specific hits (Peptides matching with more than one protein; the number denotes number of proteins that the peptide has matched hits by BLASTP). Non-specific peptides are highlighted in yellow.
